# Supplementary material for: ecGBMsub: an integrative stacking ensemble model framework based on eccDNA molecular profiling for improving IDH wild-type glioblastoma molecular subtype classification
Source: Front Pharmacol. 2024 Apr 11;15:1375112. doi: 10.3389/fphar.2024.1375112 (PMC11043526; doi:10.3389/fphar.2024.1375112)
Supplement: Supplementary file 4 [file Table1.XLSX]

## Sheet: Supplementary table 1
Supplementary Table 1
Clinical data of samples
Sample Name	Grade	IDH	Sex	Group Name
N1	Ⅳ	WT	Female	Adjacent non-tumor tissue
T1	Ⅳ	WT	Female	Tumor tissue
N2	Ⅳ	WT	Female	Adjacent non-tumor tissue
T2	Ⅳ	WT	Female	Tumor tissue
N3	Ⅳ	WT	Female	Adjacent non-tumor tissue
T3	Ⅳ	WT	Female	Tumor tissue

## Sheet: Supplementary table 2
Supplementary Table 2
The differentially expressed eccDNAs carrying protein-coding genes between paired tumor and adjacent non-tumor tissues of three GBM patients (|FC(fold change)| >2 and P < 0.05)
ecc_chr	ecc_start	ecc_end	ecc_location	ecc_length	logFC	logCPM	P Value	regulation(Tumor core VS Tumor adjacent)	gene_id	gene_name	strand	biotype	GeneID
chr7	93135586	99942390	chr7:93135586-99942390	6806804	11.6955	10.1851	0.0421403	up	ENSG00000197037	ZSCAN25	+	protein_coding	221785
chr7	93135586	99942390	chr7:93135586-99942390	6806804	11.6955	10.1851	0.0421403	up	ENSG00000166529	ZSCAN21	+	protein_coding	7589
chr16	21219272	21221203	chr16:21219272-21221203	1931	9.15706	7.65515	0.0470707	up	ENSG00000103310	ZP2	-	protein_coding	7783
chr22	29322747	29323345	chr22:29322747-29323345	598	8.46676	6.97185	0.0499701	up	ENSG00000183579	ZNRF3	+	protein_coding	84133
chr7	93135586	99942390	chr7:93135586-99942390	6806804	11.6955	10.1851	0.0421403	up	ENSG00000198556	ZNF789	+	protein_coding	285989
chr8	7240368	7240505	chr8:7240368-7240505	137	9.00664	7.50633	0.0475966	up	ENSG00000215372	ZNF705G	-	protein_coding	100131980
chr8	81655894	81656646	chr8:81655894-81656646	752	9.69268	8.18756	0.0456045	up	ENSG00000164684	ZNF704	-	protein_coding	619279
chr7	93135586	99942390	chr7:93135586-99942390	6806804	11.6955	10.1851	0.0421403	up	ENSG00000197343	ZNF655	+	protein_coding	79027
chr19	52543037	52544599	chr19:52543037-52544599	1562	9.13145	7.63015	0.0471593	up	ENSG00000256087	ZNF432	-	protein_coding	9668
chr7	93135586	99942390	chr7:93135586-99942390	6806804	11.6955	10.1851	0.0421403	up	ENSG00000160908	ZNF394	-	protein_coding	84124
chr3	21870141	21870715	chr3:21870141-21870715	574	8.58074	7.0839	0.049394	up	ENSG00000151789	ZNF385D	-	protein_coding	79750
chr7	93135586	99942390	chr7:93135586-99942390	6806804	11.6955	10.1851	0.0421403	up	ENSG00000166526	ZNF3	-	protein_coding	7551
chr19	53332842	53333327	chr19:53332842-53333327	485	9.54451	8.04048	0.0459721	up	ENSG00000198538	ZNF28	-	protein_coding	7576
chr17	30696592	30696917	chr17:30696592-30696917	325	9.77852	8.27298	0.0453354	up	ENSG00000010244	ZNF207	+	protein_coding	7756
chr13	20632398	20636334	chr13:20632398-20636334	3936	9.3607	7.85742	0.04645	up	ENSG00000121741	ZMYM2	+	protein_coding	7750
chr7	93135586	99942390	chr7:93135586-99942390	6806804	11.6955	10.1851	0.0421403	up	ENSG00000196652	ZKSCAN5	+	protein_coding	23660
chr7	93135586	99942390	chr7:93135586-99942390	6806804	11.6955	10.1851	0.0421403	up	ENSG00000106261	ZKSCAN1	+	protein_coding	7586
chr19	3846110	3846427	chr19:3846110-3846427	317	8.48785	6.99204	0.049856	up	ENSG00000105278	ZFR2	-	protein_coding	23217
chr5	32361447	32361986	chr5:32361447-32361986	539	8.51164	7.01556	0.0497352	up	ENSG00000056097	ZFR	-	protein_coding	51663
chr6	157846508	157847266	chr6:157846508-157847266	758	8.91097	7.41098	0.0479542	up	ENSG00000175048	ZDHHC14	+	protein_coding	79683
chr19	4062080	4062301	chr19:4062080-4062301	221	8.51164	7.01556	0.0497352	up	ENSG00000178951	ZBTB7A	-	protein_coding	51341
chr3	149236347	149237100	chr3:149236347-149237100	753	8.48389	6.98878	0.0498819	up	ENSG00000018408	WWTR1	-	protein_coding	25937
chr17	9496546	9496925	chr17:9496546-9496925	379	8.85691	7.3579	0.048174	up	ENSG00000166596	WDR16	+	protein_coding
chr2	203816824	203817887	chr2:203816824-203817887	1063	9.96238	8.45603	0.0448091	up	ENSG00000138442	WDR12	-	protein_coding	55759
chr2	63924911	63925205	chr2:63924911-63925205	294	8.55855	7.06258	0.0495074	up	ENSG00000143951	WDPCP	-	protein_coding	51057
chr13	42392090	42392513	chr13:42392090-42392513	423	8.48785	6.99204	0.049856	up	ENSG00000102763	VWA8	-	protein_coding	23078
chr20	25062322	25062601	chr20:25062322-25062601	279	8.89937	7.39948	0.0479998	up	ENSG00000100987	VSX1	-	protein_coding	30813
chr15	91543331	91543499	chr15:91543331-91543499	168	8.46366	6.96813	0.0499805	up	ENSG00000184056	VPS33B	-	protein_coding	26276
chr6	149349004	149349537	chr6:149349004-149349537	533	8.78974	7.29083	0.0484475	up	ENSG00000111962	UST	+	protein_coding	10090
chr10	11572951	11573605	chr10:11572951-11573605	654	8.85628	7.35677	0.048172	up	ENSG00000148429	USP6NL	-	protein_coding	9712
chr1	62908585	62909851	chr1:62908585-62909851	1266	9.39859	7.89544	0.0463481	up	ENSG00000162607	USP1	+	protein_coding	7398
chr8	103293803	103294286	chr8:103293803-103294286	483	9.91661	8.41071	0.0449361	up	ENSG00000104517	UBR5	-	protein_coding	51366
chr4	103754877	103755341	chr4:103754877-103755341	464	8.92875	7.42861	0.0478853	up	ENSG00000109332	UBE2D3	-	protein_coding	7323
chr7	93135586	99942390	chr7:93135586-99942390	6806804	11.6955	10.1851	0.0421403	up	ENSG00000196367	TRRAP	+	protein_coding	8295
chr7	93135586	99942390	chr7:93135586-99942390	6806804	11.6955	10.1851	0.0421403	up	ENSG00000146833	TRIM4	-	protein_coding	89122
chr2	218761892	218764360	chr2:218761892-218764360	2468	8.50082	7.00551	0.0497955	up	ENSG00000079308	TNS1	-	protein_coding	7145
chr16	24836733	24838200	chr16:24836733-24838200	1467	8.50082	7.00551	0.0497955	up	ENSG00000090905	TNRC6A	+	protein_coding	27327
chr7	138487237	138487542	chr7:138487237-138487542	305	8.58074	7.0839	0.049394	up	ENSG00000214128	TMEM213	+	protein_coding	155006
chr12	126144410	126144650	chr12:126144410-126144650	240	8.48785	6.99204	0.049856	up	ENSG00000139364	TMEM132B	+	protein_coding	114795
chr7	93135586	99942390	chr7:93135586-99942390	6806804	11.6955	10.1851	0.0421403	up	ENSG00000166448	TMEM130	-	protein_coding	222865
chr15	62946973	62947616	chr15:62946973-62947616	643	8.69942	7.20136	0.0488412	up	ENSG00000171914	TLN2	+	protein_coding	83660
chr9	71814232	71814440	chr9:71814232-71814440	208	8.84696	7.34753	0.0482099	up	ENSG00000119139	TJP2	+	protein_coding	9414
chr12	72073496	72074852	chr12:72073496-72074852	1356	8.52097	7.02542	0.0496938	up	ENSG00000173451	THAP2	+	protein_coding	83591
chr2	43563208	43563401	chr2:43563208-43563401	193	8.89032	7.39052	0.0480356	up	ENSG00000115970	THADA	-	protein_coding	63892
chr20	35235687	35236009	chr20:35235687-35236009	322	8.55807	7.06148	0.0495044	up	ENSG00000259399	TGIF2-C20orf24	+	protein_coding	100527943
chr7	93135586	99942390	chr7:93135586-99942390	6806804	11.6955	10.1851	0.0421403	up	ENSG00000105825	TFPI2	-	protein_coding	7980
chr14	102853877	102854082	chr14:102853877-102854082	205	8.87917	7.37996	0.0480843	up	ENSG00000196663	TECPR2	+	protein_coding	9895
chr7	93135586	99942390	chr7:93135586-99942390	6806804	11.6955	10.1851	0.0421403	up	ENSG00000205356	TECPR1	-	protein_coding	25851
chr17	80737221	80737757	chr17:80737221-80737757	536	8.668	7.17027	0.0489836	up	ENSG00000141556	TBCD	+	protein_coding	6904
chr5	77135419	77137388	chr5:77135419-77137388	1969	9.48005	7.97606	0.0461297	up	ENSG00000171530	TBCA	-	protein_coding	6902
chr17	77981297	77982132	chr17:77981297-77982132	835	9.10328	7.60176	0.0472508	up	ENSG00000167291	TBC1D16	-	protein_coding	125058
chr10	96283389	96284299	chr10:96283389-96284299	910	8.7965	7.29806	0.0484235	up	ENSG00000108239	TBC1D12	+	protein_coding	23232
chr7	93135586	99942390	chr7:93135586-99942390	6806804	11.6955	10.1851	0.0421403	up	ENSG00000106290	TAF6	-	protein_coding	6878
chr7	93135586	99942390	chr7:93135586-99942390	6806804	11.6955	10.1851	0.0421403	up	ENSG00000006128	TAC1	+	protein_coding	6863
chr10	104294055	104294359	chr10:104294055-104294359	304	9.88708	8.38105	0.0450167	up	ENSG00000107882	SUFU	+	protein_coding	51684
chr7	93135586	99942390	chr7:93135586-99942390	6806804	11.6955	10.1851	0.0421403	up	ENSG00000066923	STAG3	+	protein_coding	10734
chr1	44393055	44393478	chr1:44393055-44393478	423	8.53409	7.03839	0.0496283	up	ENSG00000126091	ST3GAL3	+	protein_coding	6487
chr5	136416158	136416999	chr5:136416158-136416999	841	9.21617	7.71384	0.0468804	up	ENSG00000152377	SPOCK1	-	protein_coding	6695
chr8	48294161	48296368	chr8:48294161-48296368	2207	8.90221	7.40279	0.0479929	up	ENSG00000164808	SPIDR	+	protein_coding	23514
chr7	93135586	99942390	chr7:93135586-99942390	6806804	11.6955	10.1851	0.0421403	up	ENSG00000214300	SPDYE3	+	protein_coding	441272
chr2	169743097	169743399	chr2:169743097-169743399	302	9.54489	8.04054	0.0459683	up	ENSG00000152253	SPC25	-	protein_coding	57405
chr2	214944942	214945148	chr2:214944942-214945148	206	8.64668	7.14916	0.0490819	up	ENSG00000144451	SPAG16	+	protein_coding	79582
chr7	21538514	21538697	chr7:21538514-21538697	183	8.60305	7.10598	0.049287	up	ENSG00000105866	SP4	+	protein_coding	6671
chr2	231107005	231107253	chr2:231107005-231107253	248	8.65738	7.15975	0.0490324	up	ENSG00000079263	SP140	+	protein_coding	11262
chr2	96959811	96960486	chr2:96959811-96960486	675	8.83037	7.33161	0.0482824	up	ENSG00000144028	SNRNP200	-	protein_coding	23020
chr7	93135586	99942390	chr7:93135586-99942390	6806804	11.6955	10.1851	0.0421403	up	ENSG00000198742	SMURF1	-	protein_coding	57154
chr9	72956210	72957556	chr9:72956210-72957556	1346	8.55807	7.06148	0.0495044	up	ENSG00000198887	SMC5	+	protein_coding	23137
chr11	74841105	74841312	chr11:74841105-74841312	207	8.46366	6.96813	0.0499805	up	ENSG00000137491	SLCO2B1	+	protein_coding	11309
chr3	133678587	133678767	chr3:133678587-133678767	180	9.27295	7.77024	0.0467057	up	ENSG00000174640	SLCO2A1	-	protein_coding	6578
chr20	48444691	48445047	chr20:48444691-48445047	356	8.89582	7.39647	0.0480181	up	ENSG00000197818	SLC9A8	+	protein_coding	23315
chr19	33715866	33716430	chr19:33715866-33716430	564	8.94249	7.44272	0.0478368	up	ENSG00000130876	SLC7A10	-	protein_coding	56301
chr1	44469376	44469728	chr1:44469376-44469728	352	9.39947	7.89595	0.0463425	up	ENSG00000196517	SLC6A9	-	protein_coding	6536
chr9	108125246	108125537	chr9:108125246-108125537	291	11.0292	9.51976	0.0429166	up	ENSG00000070214	SLC44A1	+	protein_coding	23446
chr17	79257726	79257857	chr17:79257726-79257857	131	8.83758	7.33823	0.0482483	up	ENSG00000157637	SLC38A10	-	protein_coding	124565
chr6	118401931	118402859	chr6:118401931-118402859	928	9.38666	7.88322	0.0463777	up	ENSG00000196376	SLC35F1	+	protein_coding	222553
chr7	5320813	5321215	chr7:5320813-5321215	402	10.0288	8.52244	0.0446372	up	ENSG00000164638	SLC29A4	+	protein_coding	222962
chr7	93135586	99942390	chr7:93135586-99942390	6806804	11.6955	10.1851	0.0421403	up	ENSG00000004864	SLC25A13	-	protein_coding	10165
chr3	38327629	38328347	chr3:38327629-38328347	718	9.39308	7.8896	0.04636	up	ENSG00000144671	SLC22A14	+	protein_coding	9389
chr6	74315430	74315640	chr6:74315430-74315640	210	9.06471	7.56393	0.0473884	up	ENSG00000119899	SLC17A5	-	protein_coding	26503
chr6	74315433	74315645	chr6:74315433-74315645	212	9.07039	7.56957	0.0473685	up	ENSG00000119899	SLC17A5	-	protein_coding	26503
chr17	57224333	57224519	chr17:57224333-57224519	186	8.51164	7.01556	0.0497352	up	ENSG00000182628	SKA2	-	protein_coding	348235
chr19	52139748	52139929	chr19:52139748-52139929	181	8.51164	7.01556	0.0497352	up	ENSG00000105501	SIGLEC5	-	protein_coding	8778
chr19	52139748	52139929	chr19:52139748-52139929	181	8.51164	7.01556	0.0497352	up	ENSG00000268500	SIGLEC5	-	protein_coding	8778
chr3	72816660	72817402	chr3:72816660-72817402	742	9.00615	7.50538	0.0475943	up	ENSG00000144736	SHQ1	-	protein_coding	55164
chr7	93135586	99942390	chr7:93135586-99942390	6806804	11.6955	10.1851	0.0421403	up	ENSG00000127922	SHFM1	-	protein_coding	7979
chr9	37938413	37939124	chr9:37938413-37939124	711	9.27787	7.77513	0.046691	up	ENSG00000107338	SHB	-	protein_coding	6461
chr11	70585974	70586635	chr11:70585974-70586635	661	10.7506	9.24171	0.0432399	up	ENSG00000162105	SHANK2	-	protein_coding	22941
chr3	20214370	20214730	chr3:20214370-20214730	360	8.668	7.17027	0.0489836	up	ENSG00000129810	SGOL1	-	protein_coding	151648
chr7	93135586	99942390	chr7:93135586-99942390	6806804	11.6955	10.1851	0.0421403	up	ENSG00000127990	SGCE	-	protein_coding	8910
chr1	156126514	156126925	chr1:156126514-156126925	411	8.902	7.40209	0.0479894	up	ENSG00000196189	SEMA4A	+	protein_coding	64218
chr20	13967439	13967787	chr20:13967439-13967787	348	9.96238	8.45603	0.0448091	up	ENSG00000101251	SEL1L2	-	protein_coding	80343
chr20	18534514	18535131	chr20:18534514-18535131	617	9.27295	7.77024	0.0467057	up	ENSG00000101310	SEC23B	+	protein_coding	10483
chr8	97551343	97552055	chr8:97551343-97552055	712	8.9893	7.48867	0.0476564	up	ENSG00000169439	SDC2	+	protein_coding	6383
chr19	50153015	50153278	chr19:50153015-50153278	263	9.07961	7.57827	0.0473325	up	ENSG00000126461	SCAF1	+	protein_coding	58506
chr14	51102290	51102539	chr14:51102290-51102539	249	9.62341	8.11864	0.0457848	up	ENSG00000151748	SAV1	-	protein_coding	60485
chr15	34026556	34028002	chr15:34026556-34028002	1446	9.07163	7.57035	0.0473603	up	ENSG00000198838	RYR3	+	protein_coding	6263
chr21	36257224	36257921	chr21:36257224-36257921	697	8.99474	7.49453	0.0476404	up	ENSG00000159216	RUNX1	-	protein_coding	861
chr3	158132003	158139431	chr3:158132003-158139431	7428	8.62181	7.12515	0.0492033	up	ENSG00000174891	RSRC1	+	protein_coding	51319
chrX	18658712	18659252	chrX:18658712-18659252	540	9.33426	7.83115	0.0465251	up	ENSG00000102104	RS1	-	protein_coding	6247
chr19	23993981	23994678	chr19:23993981-23994678	697	9.77361	8.2681	0.0453504	up	ENSG00000205246	RPSAP58	+	protein_coding	388524
chr20	36662534	36662752	chr20:36662534-36662752	218	8.54324	7.04681	0.0495775	up	ENSG00000101413	RPRD1B	+	protein_coding	58490
chr17	27048749	27049750	chr17:27048749-27049750	1001	8.78962	7.29125	0.0484526	up	ENSG00000198242	RPL23A	+	protein_coding	6147
chr17	64455	64801	chr17:64455-64801	346	9.0145	7.51366	0.0475638	up	ENSG00000181031	RPH3AL	-	protein_coding	9501
chr11	62426293	62427076	chr11:62426293-62427076	783	8.61408	7.1169	0.0492346	up	ENSG00000255432	RP11-831H9.11	-	protein_coding
chr9	37938413	37939124	chr9:37938413-37939124	711	9.27787	7.77513	0.046691	up	ENSG00000255872	RP11-613M10.9	-	protein_coding
chr3	160105065	160105305	chr3:160105065-160105305	240	9.11109	7.60951	0.0472241	up	ENSG00000248710	RP11-432B6.3	-	protein_coding
chr12	72073496	72074852	chr12:72073496-72074852	1356	8.52097	7.02542	0.0496938	up	ENSG00000258064	RP11-293I14.2	+	protein_coding
chr11	18195861	18196218	chr11:18195861-18196218	357	9.44306	7.93964	0.0462286	up	ENSG00000255470	RP11-113D6.6	-	protein_coding
chr9	94447885	94449048	chr9:94447885-94449048	1163	9.12658	7.62489	0.0471718	up	ENSG00000169071	ROR2	-	protein_coding	4920
chr3	76123433	76125313	chr3:76123433-76125313	1880	9.56074	8.05662	0.0459332	up	ENSG00000185008	ROBO2	+	protein_coding	6092
chr1	156348733	156349073	chr1:156348733-156349073	340	9.45614	7.95263	0.0461944	up	ENSG00000132677	RHBG	+	protein_coding	57127
chr12	118455428	118456486	chr12:118455428-118456486	1058	8.91489	7.41537	0.0479433	up	ENSG00000111445	RFC5	+	protein_coding	5985
chr1	204119316	204124085	chr1:204119316-204124085	4769	8.73344	7.23562	0.0486952	up	ENSG00000143839	REN	-	protein_coding	5972
chr13	79918729	79918824	chr13:79918729-79918824	95	8.47581	6.98013	0.0499177	up	ENSG00000139746	RBM26	-	protein_coding	64062
chr15	79342274	79343687	chr15:79342274-79343687	1413	9.07163	7.57035	0.0473603	up	ENSG00000058335	RASGRF1	-	protein_coding	5923
chr12	1031918	1032273	chr12:1031918-1032273	355	8.71998	7.22173	0.0487496	up	ENSG00000002016	RAD52	-	protein_coding	5893
chr14	68380716	68380944	chr14:68380716-68380944	228	8.95501	7.45466	0.047785	up	ENSG00000182185	RAD51B	+	protein_coding	5890
chr3	128468950	128469930	chr3:128468950-128469930	980	9.41216	7.90857	0.046308	up	ENSG00000075785	RAB7A	+	protein_coding	7879
chr6	107092438	107092816	chr6:107092438-107092816	378	8.46676	6.97185	0.0499701	up	ENSG00000130348	QRSL1	+	protein_coding	55278
chr19	45361357	45361742	chr19:45361357-45361742	385	8.85628	7.35677	0.048172	up	ENSG00000130202	PVRL2	+	protein_coding
chr19	45369020	45369322	chr19:45369020-45369322	302	9.12658	7.62489	0.0471718	up	ENSG00000130202	PVRL2	+	protein_coding
chr7	93135586	99942390	chr7:93135586-99942390	6806804	11.6955	10.1851	0.0421403	up	ENSG00000213413	PVRIG	+	protein_coding	79037
chr11	449293	449738	chr11:449293-449738	445	9.86417	8.35824	0.0450819	up	ENSG00000174915	PTDSS2	+	protein_coding	81490
chr7	93135586	99942390	chr7:93135586-99942390	6806804	11.6955	10.1851	0.0421403	up	ENSG00000106246	PTCD1	-	protein_coding	26024
chr2	232037536	232038264	chr2:232037536-232038264	728	8.53504	7.0387	0.0496181	up	ENSG00000173692	PSMD1	+	protein_coding	5707
chr9	79346857	79347090	chr9:79346857-79347090	233	9.90516	8.39905	0.0449659	up	ENSG00000106772	PRUNE2	-	protein_coding	158471
chr6	105761009	105762096	chr6:105761009-105762096	1087	8.99775	7.49705	0.0476252	up	ENSG00000085377	PREP	-	protein_coding	5550
chr7	93135586	99942390	chr7:93135586-99942390	6806804	11.6955	10.1851	0.0421403	up	ENSG00000158528	PPP1R9A	+	protein_coding	55607
chr12	63126012	63126498	chr12:63126012-63126498	486	10.0606	8.55405	0.0445569	up	ENSG00000111110	PPM1H	-	protein_coding	57460
chr15	43872721	43873078	chr15:43872721-43873078	357	12.1516	10.6406	0.0419081	up	ENSG00000168781	PPIP5K1	-	protein_coding	9677
chr12	81883967	81884596	chr12:81883967-81884596	629	9.37583	7.87283	0.0464109	up	ENSG00000139220	PPFIA2	-	protein_coding	8499
chr15	75392501	75392984	chr15:75392501-75392984	483	9.30733	7.8044	0.0466034	up	ENSG00000138621	PPCDC	+	protein_coding	60490
chr7	39436096	39436636	chr7:39436096-39436636	540	9.78829	8.28271	0.0453058	up	ENSG00000106536	POU6F2	+	protein_coding	11281
chr7	93135586	99942390	chr7:93135586-99942390	6806804	11.6955	10.1851	0.0421403	up	ENSG00000105852	PON3	-	protein_coding	5446
chr7	93135586	99942390	chr7:93135586-99942390	6806804	11.6955	10.1851	0.0421403	up	ENSG00000105854	PON2	-	protein_coding	5445
chr7	93135586	99942390	chr7:93135586-99942390	6806804	11.6955	10.1851	0.0421403	up	ENSG00000005421	PON1	-	protein_coding	5444
chr7	75078861	75079086	chr7:75078861-75079086	225	10.4081	8.90013	0.0437949	up	ENSG00000135213	POM121C	-	protein_coding	100101267
chr11	74281146	74282063	chr11:74281146-74282063	917	9.87796	8.37197	0.0450425	up	ENSG00000077514	POLD3	+	protein_coding	10714
chr19	50889474	50889940	chr19:50889474-50889940	466	8.902	7.40209	0.0479894	up	ENSG00000062822	POLD1	+	protein_coding	5424
chr17	46025512	46026720	chr17:46025512-46026720	1208	9.08754	7.58614	0.047305	up	ENSG00000108439	PNPO	+	protein_coding	55163
chr2	219210770	219211137	chr2:219210770-219211137	367	8.84696	7.34753	0.0482099	up	ENSG00000127838	PNKD	+	protein_coding	25953
chr20	8125819	8126812	chr20:8125819-8126812	993	8.9893	7.48867	0.0476564	up	ENSG00000182621	PLCB1	+	protein_coding	23236
chr7	93135586	99942390	chr7:93135586-99942390	6806804	11.6955	10.1851	0.0421403	up	ENSG00000121716	PILRB	+	protein_coding	29990
chr7	56157390	56157639	chr7:56157390-56157639	249	8.90856	7.40909	0.0479679	up	ENSG00000164776	PHKG1	-	protein_coding	5260
chr9	71121246	71121977	chr9:71121246-71121977	731	9.52749	8.02324	0.0460107	up	ENSG00000154330	PGM5	+	protein_coding	5239
chr3	149686497	149688219	chr3:149686497-149688219	1722	8.62953	7.13278	0.0491671	up	ENSG00000070087	PFN2	-	protein_coding	5217
chr7	93135586	99942390	chr7:93135586-99942390	6806804	11.6955	10.1851	0.0421403	up	ENSG00000242265	PEG10	+	protein_coding	23089
chr7	93135586	99942390	chr7:93135586-99942390	6806804	11.6955	10.1851	0.0421403	up	ENSG00000004799	PDK4	-	protein_coding	5166
chr5	58412317	58413323	chr5:58412317-58413323	1006	9.49044	7.98673	0.0461062	up	ENSG00000113448	PDE4D	-	protein_coding	5144
chr6	166196496	166196713	chr6:166196496-166196713	217	8.91097	7.41098	0.0479542	up	ENSG00000112541	PDE10A	-	protein_coding	10846
chr7	93135586	99942390	chr7:93135586-99942390	6806804	11.6955	10.1851	0.0421403	up	ENSG00000106244	PDAP1	-	protein_coding	11333
chrX	91553373	91553813	chrX:91553373-91553813	440	8.69718	7.19973	0.0488561	up	ENSG00000102290	PCDH11X	+	protein_coding	27328
chr9	112639261	112639525	chr9:112639261-112639525	264	8.59053	7.0942	0.0493521	up	ENSG00000157654	PALM2-AKAP2	+	protein_coding	445815
chr9	112863979	112864122	chr9:112863979-112864122	143	8.92875	7.42861	0.0478853	up	ENSG00000157654	PALM2-AKAP2	+	protein_coding	445815
chr9	112639261	112639525	chr9:112639261-112639525	264	8.59053	7.0942	0.0493521	up	ENSG00000243444	PALM2	+	protein_coding	114299
chr19	39631979	39632201	chr19:39631979-39632201	222	9.64508	8.14019	0.0457363	up	ENSG00000130669	PAK4	+	protein_coding	10298
chr11	65939997	65940374	chr11:65939997-65940374	377	9.82673	8.32097	0.0451909	up	ENSG00000175115	PACS1	+	protein_coding	55690
chr11	73594034	73594221	chr11:73594034-73594221	187	9.08754	7.58614	0.047305	up	ENSG00000175575	PAAF1	+	protein_coding	80227
chr7	93135586	99942390	chr7:93135586-99942390	6806804	11.6955	10.1851	0.0421403	up	ENSG00000244623	OR2AE1	-	protein_coding	81392
chr8	145109895	145110263	chr8:145109895-145110263	368	8.58074	7.0839	0.049394	up	ENSG00000178814	OPLAH	-	protein_coding	26873
chr7	93135586	99942390	chr7:93135586-99942390	6806804	11.6955	10.1851	0.0421403	up	ENSG00000135175	OCM2	-	protein_coding	4951
chr7	93135586	99942390	chr7:93135586-99942390	6806804	11.6955	10.1851	0.0421403	up	ENSG00000106236	NPTX2	+	protein_coding	4885
chr1	153665033	153665425	chr1:153665033-153665425	392	9.70305	8.19787	0.0455712	up	ENSG00000169418	NPR1	+	protein_coding	4881
chr14	34254313	34254629	chr14:34254313-34254629	316	8.74026	7.24181	0.0486605	up	ENSG00000151322	NPAS3	+	protein_coding	64067
chr19	46468944	46469450	chr19:46468944-46469450	506	8.902	7.40209	0.0479894	up	ENSG00000104967	NOVA2	-	protein_coding	4858
chr11	114146845	114147073	chr11:114146845-114147073	228	8.76026	7.26162	0.0485736	up	ENSG00000166741	NNMT	+	protein_coding	4837
chr3	52762377	52762713	chr3:52762377-52762713	336	8.668	7.17027	0.0489836	up	ENSG00000114904	NEK4	-	protein_coding	6787
chr8	71264044	71264446	chr8:71264044-71264446	402	8.91489	7.41537	0.0479433	up	ENSG00000140396	NCOA2	-	protein_coding	10499
chr21	42793306	42793651	chr21:42793306-42793651	345	8.62503	7.12773	0.049183	up	ENSG00000157601	MX1	+	protein_coding	4599
chr19	1299446	1299923	chr19:1299446-1299923	477	8.60625	7.10976	0.049277	up	ENSG00000160953	MUM1	+	protein_coding	84939
chr3	9705422	9706049	chr3:9705422-9706049	627	9.08169	7.58077	0.0473291	up	ENSG00000163719	MTMR14	+	protein_coding	64419
chr6	151221711	151222111	chr6:151221711-151222111	400	8.49238	6.99717	0.0498385	up	ENSG00000120254	MTHFD1L	+	protein_coding	25902
chrX	64886315	64886914	chrX:64886315-64886914	599	9.49206	7.988	0.0460991	up	ENSG00000147065	MSN	+	protein_coding	4478
chr1	181021757	181022103	chr1:181021757-181022103	346	8.56661	7.07055	0.049468	up	ENSG00000153029	MR1	+	protein_coding	3140
chr17	16967636	16968663	chr17:16967636-16968663	1027	8.902	7.40209	0.0479894	up	ENSG00000133030	MPRIP	+	protein_coding	23164
chr14	102693998	102695428	chr14:102693998-102695428	1430	8.67855	7.18071	0.0489354	up	ENSG00000080823	MOK	-	protein_coding	5891
chr17	2303265	2304540	chr17:2303265-2304540	1275	8.46366	6.96813	0.0499805	up	ENSG00000070444	MNT	-	protein_coding	4335
chr22	28164212	28165334	chr22:28164212-28165334	1122	8.93756	7.43735	0.0478515	up	ENSG00000169184	MN1	-	protein_coding	4330
chr16	4677706	4678041	chr16:4677706-4678041	335	9.10954	7.60841	0.0472332	up	ENSG00000102858	MGRN1	+	protein_coding	23295
chr2	172178674	172179067	chr2:172178674-172179067	393	9.10402	7.60293	0.0472521	up	ENSG00000123600	METTL8	-	protein_coding	79828
chr1	3423652	3423985	chr1:3423652-3423985	333	8.902	7.40209	0.0479894	up	ENSG00000162591	MEGF6	-	protein_coding	1953
chr19	19265136	19267699	chr19:19265136-19267699	2563	10.0943	8.5874	0.044472	up	ENSG00000064489	MEF2BNB-MEF2B	-	protein_coding	4207
chr19	19265136	19267699	chr19:19265136-19267699	2563	10.0943	8.5874	0.044472	up	ENSG00000213999	MEF2B	-	protein_coding	100271849
chr15	100048146	100048616	chr15:100048146-100048616	470	10.2042	8.69692	0.0442153	up	ENSG00000068305	MEF2A	+	protein_coding	4205
chr9	134843506	134843831	chr9:134843506-134843831	325	9.00615	7.50538	0.0475943	up	ENSG00000160563	MED27	-	protein_coding	9442
chr8	67808464	67810053	chr8:67808464-67810053	1589	8.9767	7.47664	0.0477075	up	ENSG00000178460	MCMDC2	+	protein_coding	157777
chr7	93135586	99942390	chr7:93135586-99942390	6806804	11.6955	10.1851	0.0421403	up	ENSG00000166508	MCM7	-	protein_coding	4176
chr2	136618301	136619499	chr2:136618301-136619499	1198	8.68902	7.19107	0.0488879	up	ENSG00000076003	MCM6	-	protein_coding	4175
chr2	71342212	71342602	chr2:71342212-71342602	390	9.0228	7.5219	0.0475338	up	ENSG00000124370	MCEE	-	protein_coding	84693
chr7	93135586	99942390	chr7:93135586-99942390	6806804	11.6955	10.1851	0.0421403	up	ENSG00000214309	MBLAC1	+	protein_coding	255374
chr2	210424822	210425911	chr2:210424822-210425911	1089	8.70973	7.21158	0.0487951	up	ENSG00000078018	MAP2	+	protein_coding	4133
chrX	43602653	43603158	chrX:43602653-43603158	505	8.60305	7.10598	0.049287	up	ENSG00000189221	MAOA	+	protein_coding	4128
chr20	14068779	14069518	chr20:14068779-14069518	739	8.6359	7.13848	0.0491321	up	ENSG00000172264	MACROD2	+	protein_coding	140733
chr3	26733195	26735746	chr3:26733195-26735746	2551	9.94937	8.44308	0.0448443	up	ENSG00000179796	LRRC3B	+	protein_coding	116135
chr1	165177959	165178323	chr1:165177959-165178323	364	9.71846	8.21321	0.045522	up	ENSG00000162761	LMX1A	-	protein_coding	4009
chr7	93135586	99942390	chr7:93135586-99942390	6806804	11.6955	10.1851	0.0421403	up	ENSG00000164715	LMTK2	+	protein_coding	22853
chr5	126138833	126139352	chr5:126138833-126139352	519	9.53632	8.03234	0.0459919	up	ENSG00000113368	LMNB1	+	protein_coding	4001
chrX	139833511	139834822	chrX:139833511-139834822	1311	8.71905	7.22137	0.0487586	up	ENSG00000203930	LINC00632	+	protein_coding	286411
chr7	93135586	99942390	chr7:93135586-99942390	6806804	11.6955	10.1851	0.0421403	up	ENSG00000188186	LAMTOR4	+	protein_coding	389541
chr1	62662657	62662909	chr1:62662657-62662909	252	8.90221	7.40279	0.0479929	up	ENSG00000240563	L1TD1	+	protein_coding	54596
chr17	25881157	25881668	chr17:25881157-25881668	511	8.68902	7.19107	0.0488879	up	ENSG00000141068	KSR1	+	protein_coding	8844
chr7	93135586	99942390	chr7:93135586-99942390	6806804	11.6955	10.1851	0.0421403	up	ENSG00000185467	KPNA7	-	protein_coding	402569
chr4	38672230	38672636	chr4:38672230-38672636	406	8.80859	7.30999	0.0483723	up	ENSG00000109787	KLF3	+	protein_coding	51274
chr20	16393364	16393472	chr20:16393364-16393472	108	8.48785	6.99204	0.049856	up	ENSG00000089177	KIF16B	-	protein_coding	55614
chr3	178120607	178121714	chr3:178120607-178121714	1107	8.53504	7.0387	0.0496181	up	ENSG00000197584	KCNMB2	+	protein_coding	10242
chr12	5029572	5030176	chr12:5029572-5030176	604	8.61408	7.1169	0.0492346	up	ENSG00000111262	KCNA1	+	protein_coding	3736
chr21	35066424	35067697	chr21:35066424-35067697	1273	8.48389	6.98878	0.0498819	up	ENSG00000205726	ITSN1	+	protein_coding	6453
chr14	93485099	93486601	chr14:93485099-93486601	1502	9.6558	8.15085	0.0457127	up	ENSG00000100605	ITPK1	-	protein_coding	3705
chr5	61920054	61920732	chr5:61920054-61920732	678	9.34336	7.84056	0.0465024	up	ENSG00000086200	IPO11	+	protein_coding	51194
chr9	115478426	115478661	chr9:115478426-115478661	235	8.88388	7.38413	0.0480611	up	ENSG00000148153	INIP	-	protein_coding	58493
chr7	110461685	110461909	chr7:110461685-110461909	224	8.77998	7.28116	0.048489	up	ENSG00000184903	IMMP2L	-	protein_coding	83943
chr15	81530361	81530564	chr15:81530361-81530564	203	9.20891	7.70664	0.0469034	up	ENSG00000172349	IL16	+	protein_coding	3603
chr4	71529384	71529854	chr4:71529384-71529854	470	9.62341	8.11864	0.0457848	up	ENSG00000132465	IGJ	-	protein_coding
chr17	47110755	47110961	chr17:47110755-47110961	206	8.77578	7.27754	0.0485116	up	ENSG00000159217	IGF2BP1	+	protein_coding	10642
chr3	160105065	160105305	chr3:160105065-160105305	240	9.11109	7.60951	0.0472241	up	ENSG00000068885	IFT80	-	protein_coding	57560
chr9	115206763	115207300	chr9:115206763-115207300	537	8.5466	7.05014	0.0495608	up	ENSG00000119471	HSDL2	+	protein_coding	84263
chr1	150680144	150680411	chr1:150680144-150680411	267	9.50989	8.00573	0.0460543	up	ENSG00000143452	HORMAD1	-	protein_coding	84072
chr19	12931610	12931817	chr19:12931610-12931817	207	8.6359	7.13848	0.0491321	up	ENSG00000095066	HOOK2	-	protein_coding	29911
chr1	185713210	185713393	chr1:185713210-185713393	183	8.55807	7.06148	0.0495044	up	ENSG00000143341	HMCN1	+	protein_coding	83872
chr5	73995083	73995314	chr5:73995083-73995314	231	8.60305	7.10598	0.049287	up	ENSG00000049860	HEXB	+	protein_coding	3074
chr19	35773886	35774395	chr19:35773886-35774395	509	10.3029	8.79532	0.0440029	up	ENSG00000105697	HAMP	+	protein_coding	57817
chr7	93135586	99942390	chr7:93135586-99942390	6806804	11.6955	10.1851	0.0421403	up	ENSG00000272647	GS1-259H13.10	+	protein_coding
chr7	93135586	99942390	chr7:93135586-99942390	6806804	11.6955	10.1851	0.0421403	up	ENSG00000213420	GPC2	-	protein_coding	221914
chr16	58745396	58745952	chr16:58745396-58745952	556	8.81863	7.31946	0.0483264	up	ENSG00000125166	GOT2	-	protein_coding	2806
chr5	32126104	32127651	chr5:32126104-32127651	1547	8.7118	7.21419	0.0487908	up	ENSG00000113384	GOLPH3	-	protein_coding	64083
chr12	133358947	133359635	chr12:133358947-133359635	688	8.52584	7.03024	0.0496695	up	ENSG00000090615	GOLGA3	-	protein_coding	2802
chr7	93135586	99942390	chr7:93135586-99942390	6806804	11.6955	10.1851	0.0421403	up	ENSG00000127928	GNGT1	+	protein_coding	2792
chr14	52300737	52301485	chr14:52300737-52301485	748	9.05901	7.55827	0.0474085	up	ENSG00000186469	GNG2	+	protein_coding	54331
chr7	93135586	99942390	chr7:93135586-99942390	6806804	11.6955	10.1851	0.0421403	up	ENSG00000127920	GNG11	+	protein_coding	2791
chr7	93553805	93554844	chr7:93553805-93554844	1039	8.50082	7.00551	0.0497955	up	ENSG00000127920	GNG11	+	protein_coding	2791
chr7	93135586	99942390	chr7:93135586-99942390	6806804	11.6955	10.1851	0.0421403	up	ENSG00000176402	GJC3	-	protein_coding	349149
chr10	117927532	117928267	chr10:117927532-117928267	735	8.58074	7.0839	0.049394	up	ENSG00000151892	GFRA1	-	protein_coding	2674
chr6	13363888	13366710	chr6:13363888-13366710	2822	9.41655	7.91328	0.0462993	up	ENSG00000145990	GFOD1	-	protein_coding	54438
chr1	118461660	118461999	chr1:118461660-118461999	339	10.7664	9.25767	0.0432197	up	ENSG00000196505	GDAP2	-	protein_coding	54834
chr3	81766872	81767576	chr3:81766872-81767576	704	8.6359	7.13848	0.0491321	up	ENSG00000114480	GBE1	-	protein_coding	2632
chr7	93135586	99942390	chr7:93135586-99942390	6806804	11.6955	10.1851	0.0421403	up	ENSG00000160844	GATS	-	protein_coding	352954
chr7	93135586	99942390	chr7:93135586-99942390	6806804	11.6955	10.1851	0.0421403	up	ENSG00000197093	GAL3ST4	-	protein_coding	79690
chr14	65917966	65918645	chr14:65917966-65918645	679	8.58074	7.0839	0.049394	up	ENSG00000033170	FUT8	+	protein_coding	2530
chr19	5868722	5868974	chr19:5868722-5868974	252	8.56661	7.07055	0.049468	up	ENSG00000130383	FUT5	-	protein_coding	2527
chr13	32856901	32857958	chr13:32856901-32857958	1057	8.93372	7.43402	0.0478705	up	ENSG00000073910	FRY	+	protein_coding	10129
chr15	44200659	44201073	chr15:44200659-44201073	414	8.96366	7.46324	0.0477523	up	ENSG00000171877	FRMD5	-	protein_coding	84978
chr1	93936728	93937452	chr1:93936728-93937452	724	10.0286	8.52201	0.0446359	up	ENSG00000137942	FNBP1L	+	protein_coding	54874
chr3	14920228	14920659	chr3:14920228-14920659	431	8.58074	7.0839	0.049394	up	ENSG00000154783	FGD5	+	protein_coding	152273
chr19	39489206	39489400	chr19:39489206-39489400	194	9.27989	7.77714	0.0466849	up	ENSG00000161243	FBXO27	-	protein_coding	126433
chr7	23727447	23727938	chr7:23727447-23727938	491	9.59586	8.09123	0.0458479	up	ENSG00000188732	FAM221A	+	protein_coding	340277
chr7	93135586	99942390	chr7:93135586-99942390	6806804	11.6955	10.1851	0.0421403	up	ENSG00000221909	FAM200A	-	protein_coding	221786
chr5	74088837	74089145	chr5:74088837-74089145	308	8.94613	7.44633	0.0478229	up	ENSG00000198780	FAM169A	-	protein_coding	26049
chr11	73298448	73298908	chr11:73298448-73298908	460	9.17734	7.67529	0.0470045	up	ENSG00000054965	FAM168A	-	protein_coding	23201
chr1	46868452	46868855	chr1:46868452-46868855	403	9.76868	8.26319	0.0453654	up	ENSG00000117480	FAAH	+	protein_coding	2166
chr9	140204678	140205180	chr9:140204678-140205180	502	8.51755	7.02204	0.049711	up	ENSG00000187609	EXD3	-	protein_coding	54932
chr14	100552196	100552660	chr14:100552196-100552660	464	8.68902	7.19107	0.0488879	up	ENSG00000196405	EVL	+	protein_coding	51466
chr4	5681049	5681214	chr4:5681049-5681214	165	8.64668	7.14916	0.0490819	up	ENSG00000173040	EVC2	-	protein_coding	132884
chr17	41632892	41633256	chr17:41632892-41633256	364	9.74881	8.24341	0.0454266	up	ENSG00000175832	ETV4	-	protein_coding	2118
chr1	204119316	204124085	chr1:204119316-204124085	4769	8.73344	7.23562	0.0486952	up	ENSG00000143845	ETNK2	-	protein_coding	55224
chr4	71529384	71529854	chr4:71529384-71529854	470	9.62341	8.11864	0.0457848	up	ENSG00000132464	ENAM	+	protein_coding	10117
chr19	14852114	14852265	chr19:14852114-14852265	151	9.04742	7.54632	0.0474456	up	ENSG00000127507	EMR2	-	protein_coding
chr12	7073993	7074315	chr12:7073993-7074315	322	8.52339	7.02718	0.0496762	up	ENSG00000126749	EMG1	+	protein_coding	10436
chr13	41621847	41622045	chr13:41621847-41622045	198	8.5466	7.05014	0.0495608	up	ENSG00000120690	ELF1	-	protein_coding	1997
chr7	55281935	55282409	chr7:55281935-55282409	474	9.08754	7.58614	0.047305	up	ENSG00000146648	EGFR	+	protein_coding	1956
chr7	55175651	55176814	chr7:55175651-55176814	1163	9.16459	7.66262	0.047046	up	ENSG00000146648	EGFR	+	protein_coding	1956
chr7	55255214	55255676	chr7:55255214-55255676	462	9.21617	7.71384	0.0468804	up	ENSG00000146648	EGFR	+	protein_coding	1956
chr7	55166410	55166700	chr7:55166410-55166700	290	9.23058	7.72815	0.0468354	up	ENSG00000146648	EGFR	+	protein_coding	1956
chr19	1299446	1299923	chr19:1299446-1299923	477	8.60625	7.10976	0.049277	up	ENSG00000099617	EFNA2	+	protein_coding	1943
chr4	148415914	148416597	chr4:148415914-148416597	683	9.10954	7.60841	0.0472332	up	ENSG00000151617	EDNRA	+	protein_coding	1909
chr15	74951485	74955760	chr15:74951485-74955760	4275	8.5466	7.05014	0.0495608	up	ENSG00000179151	EDC3	-	protein_coding	80153
chrX	69174731	69175699	chrX:69174731-69175699	968	8.90221	7.40279	0.0479929	up	ENSG00000158813	EDA	+	protein_coding	1896
chr6	139163681	139164423	chr6:139163681-139164423	742	10.3063	8.79872	0.0439959	up	ENSG00000203734	ECT2L	+	protein_coding	345930
chr1	23840301	23840896	chr1:23840301-23840896	595	8.78962	7.29125	0.0484526	up	ENSG00000007968	E2F2	-	protein_coding	1870
chr7	93135586	99942390	chr7:93135586-99942390	6806804	11.6955	10.1851	0.0421403	up	ENSG00000158560	DYNC1I1	+	protein_coding	1780
chr17	18005570	18005932	chr17:18005570-18005932	362	8.70973	7.21158	0.0487951	up	ENSG00000108591	DRG2	+	protein_coding	1819
chr14	73324552	73325510	chr14:73324552-73325510	958	10.2544	8.74696	0.0441051	up	ENSG00000205683	DPF3	-	protein_coding	8110
chr18	67470854	67474316	chr18:67470854-67474316	3462	8.72203	7.22431	0.0487454	up	ENSG00000206052	DOK6	+	protein_coding	220164
chr2	225901421	225904449	chr2:225901421-225904449	3028	9.21617	7.71384	0.0468804	up	ENSG00000135905	DOCK10	-	protein_coding	55619
chr3	186309269	186311208	chr3:186309269-186311208	1939	8.68242	7.18512	0.0489228	up	ENSG00000090520	DNAJB11	+	protein_coding	51726
chr5	118423502	118423758	chr5:118423502-118423758	256	8.78962	7.29125	0.0484526	up	ENSG00000172869	DMXL1	+	protein_coding	1657
chr7	93135586	99942390	chr7:93135586-99942390	6806804	11.6955	10.1851	0.0421403	up	ENSG00000006377	DLX6	+	protein_coding	1750
chr7	93135586	99942390	chr7:93135586-99942390	6806804	11.6955	10.1851	0.0421403	up	ENSG00000105880	DLX5	-	protein_coding	1749
chr17	35990814	35991128	chr17:35990814-35991128	314	8.7965	7.29806	0.0484235	up	ENSG00000141141	DDX52	-	protein_coding	11056
chr16	90080716	90081252	chr16:90080716-90081252	536	8.49979	7.00385	0.0497951	up	ENSG00000003249	DBNDD1	-	protein_coding	79007
chr14	59820675	59820961	chr14:59820675-59820961	286	8.93756	7.43735	0.0478515	up	ENSG00000100592	DAAM1	+	protein_coding	23002
chr7	93135586	99942390	chr7:93135586-99942390	6806804	11.6955	10.1851	0.0421403	up	ENSG00000160870	CYP3A7	-	protein_coding	1551
chr7	93135586	99942390	chr7:93135586-99942390	6806804	11.6955	10.1851	0.0421403	up	ENSG00000106258	CYP3A5	-	protein_coding	1577
chr7	93135586	99942390	chr7:93135586-99942390	6806804	11.6955	10.1851	0.0421403	up	ENSG00000021461	CYP3A43	+	protein_coding	64816
chr7	93135586	99942390	chr7:93135586-99942390	6806804	11.6955	10.1851	0.0421403	up	ENSG00000160868	CYP3A4	-	protein_coding	1576
chrX	23932457	23933018	chrX:23932457-23933018	561	9.1677	7.66572	0.0470359	up	ENSG00000165182	CXorf58	+	protein_coding	254158
chr20	36396222	36396604	chr20:36396222-36396604	382	8.77998	7.28116	0.048489	up	ENSG00000132792	CTNNBL1	+	protein_coding	56259
chr10	68073694	68074441	chr10:68073694-68074441	747	8.49979	7.00385	0.0497951	up	ENSG00000183230	CTNNA3	-	protein_coding	29119
chr10	69260803	69261417	chr10:69260803-69261417	614	9.01255	7.51219	0.0475749	up	ENSG00000183230	CTNNA3	-	protein_coding	29119
chr19	18797484	18798004	chr19:18797484-18798004	520	8.97226	7.47176	0.04772	up	ENSG00000105662	CRTC1	+	protein_coding	23373
chr17	43832805	43834439	chr17:43832805-43834439	1634	9.3607	7.85742	0.04645	up	ENSG00000120088	CRHR1	+	protein_coding	1394
chr1	207809257	207809792	chr1:207809257-207809792	535	9.2613	7.75906	0.0467445	up	ENSG00000203710	CR1	+	protein_coding	1378
chr19	50213050	50213250	chr19:50213050-50213250	200	10.1216	8.6146	0.0444063	up	ENSG00000169169	CPT1C	+	protein_coding	126129
chr7	93135586	99942390	chr7:93135586-99942390	6806804	11.6955	10.1851	0.0421403	up	ENSG00000160917	CPSF4	+	protein_coding	10898
chr7	93135586	99942390	chr7:93135586-99942390	6806804	11.6955	10.1851	0.0421403	up	ENSG00000168090	COPS6	+	protein_coding	10980
chr2	189919596	189920584	chr2:189919596-189920584	988	9.60141	8.09675	0.0458351	up	ENSG00000204262	COL5A2	-	protein_coding	1290
chr4	109824888	109825607	chr4:109824888-109825607	719	8.9767	7.47664	0.0477075	up	ENSG00000188517	COL25A1	-	protein_coding	84570
chr7	93135586	99942390	chr7:93135586-99942390	6806804	11.6955	10.1851	0.0421403	up	ENSG00000164692	COL1A2	+	protein_coding	1278
chr7	106983992	106987810	chr7:106983992-106987810	3818	10.0584	8.55164	0.0445605	up	ENSG00000164597	COG5	-	protein_coding	10466
chr7	147904913	147905153	chr7:147904913-147905153	240	10.0664	8.55967	0.0445404	up	ENSG00000174469	CNTNAP2	+	protein_coding	26047
chr7	93135586	99942390	chr7:93135586-99942390	6806804	11.6955	10.1851	0.0421403	up	ENSG00000166997	CNPY4	+	protein_coding	245812
chr13	100509033	100509455	chr13:100509033-100509455	422	10.6817	9.17321	0.0433382	up	ENSG00000125246	CLYBL	+	protein_coding	171425
chr3	140215471	140216010	chr3:140215471-140216010	539	9.13687	7.63554	0.0471412	up	ENSG00000158258	CLSTN2	+	protein_coding	64084
chr12	122904182	122904872	chr12:122904182-122904872	690	9.67172	8.1667	0.0456725	up	ENSG00000130779	CLIP1	-	protein_coding	6249
chr15	72575046	72576778	chr15:72575046-72576778	1732	8.89297	7.39314	0.0480251	up	ENSG00000273025	CELF6	-	protein_coding	60677
chr18	34931049	34931377	chr18:34931049-34931377	328	8.47535	6.98034	0.0499257	up	ENSG00000101489	CELF4	-	protein_coding	56853
chrX	18658712	18659252	chrX:18658712-18659252	540	9.33426	7.83115	0.0465251	up	ENSG00000008086	CDKL5	+	protein_coding	6792
chr12	96755219	96756347	chr12:96755219-96756347	1128	9.07961	7.57827	0.0473325	up	ENSG00000059758	CDK17	-	protein_coding	5128
chr5	175977805	175978963	chr5:175977805-175978963	1158	8.95501	7.45466	0.047785	up	ENSG00000074276	CDHR2	+	protein_coding	54825
chr18	25550485	25552313	chr18:25550485-25552313	1828	9.61245	8.10773	0.0458097	up	ENSG00000170558	CDH2	-	protein_coding	1000
chr3	45143196	45143753	chr3:45143196-45143753	557	8.49979	7.00385	0.0497951	up	ENSG00000163814	CDCP1	-	protein_coding	64866
chr9	4687477	4687664	chr9:4687477-4687664	187	9.96669	8.46032	0.0447976	up	ENSG00000106993	CDC37L1	+	protein_coding	55664
chr6	41907736	41907792	chr6:41907736-41907792	56	9.09543	7.59397	0.0472777	up	ENSG00000112576	CCND3	-	protein_coding	896
chr12	120452267	120452576	chr12:120452267-120452576	309	8.51164	7.01556	0.0497352	up	ENSG00000135127	CCDC64	+	protein_coding	92558
chr18	66407340	66410107	chr18:66407340-66410107	2767	9.00615	7.50538	0.0475943	up	ENSG00000150636	CCDC102B	+	protein_coding	79839
chr19	45293903	45294177	chr19:45293903-45294177	274	9.15706	7.65515	0.0470707	up	ENSG00000142273	CBLC	+	protein_coding	23624
chr19	5774497	5774853	chr19:5774497-5774853	356	8.89582	7.39647	0.0480181	up	ENSG00000174898	CATSPERD	+	protein_coding	257062
chr7	93135586	99942390	chr7:93135586-99942390	6806804	11.6955	10.1851	0.0421403	up	ENSG00000127995	CASD1	+	protein_coding	64921
chr19	10994356	10994585	chr19:10994356-10994585	229	9.46007	7.95619	0.0461811	up	ENSG00000142453	CARM1	+	protein_coding	10498
chr2	203816824	203817887	chr2:203816824-203817887	1063	9.96238	8.45603	0.0448091	up	ENSG00000138380	CARF	+	protein_coding	79800
chr7	93135586	99942390	chr7:93135586-99942390	6806804	11.6955	10.1851	0.0421403	up	ENSG00000004948	CALCR	-	protein_coding	799
chr19	13374513	13374752	chr19:13374513-13374752	239	9.25896	7.75634	0.0467481	up	ENSG00000141837	CACNA1A	-	protein_coding	773
chr17	49853447	49853658	chr17:49853447-49853658	211	8.75029	7.25175	0.0486168	up	ENSG00000154975	CA10	-	protein_coding	56934
chr9	115206763	115207300	chr9:115206763-115207300	537	8.5466	7.05014	0.0495608	up	ENSG00000230185	C9orf147	-	protein_coding	100133204
chr7	93135586	99942390	chr7:93135586-99942390	6806804	11.6955	10.1851	0.0421403	up	ENSG00000197851	C7orf76	-	protein_coding	401388
chr7	93135586	99942390	chr7:93135586-99942390	6806804	11.6955	10.1851	0.0421403	up	ENSG00000146826	C7orf43	-	protein_coding	55262
chr2	200777068	200777652	chr2:200777068-200777652	584	9.1419	7.6401	0.0471207	up	ENSG00000178074	C2orf69	+	protein_coding	205327
chr20	35235687	35236009	chr20:35235687-35236009	322	8.55807	7.06148	0.0495044	up	ENSG00000101084	C20orf24	+	protein_coding	55969
chr19	7569199	7569438	chr19:7569199-7569438	239	9.40583	7.90228	0.0463252	up	ENSG00000198723	C19orf45	+	protein_coding	374877
chr17	76147111	76147473	chr17:76147111-76147473	362	10.0257	8.5191	0.0446433	up	ENSG00000187997	C17orf99	+	protein_coding	100141515
chr15	76384917	76385277	chr15:76384917-76385277	360	8.902	7.40209	0.0479894	up	ENSG00000169758	C15orf27	+	protein_coding
chr11	122784396	122786741	chr11:122784396-122786741	2345	10.1932	8.68597	0.04424	up	ENSG00000109944	C11orf63	+	protein_coding	79864
chr10	50519302	50519617	chr10:50519302-50519617	315	9.24484	7.74232	0.0467913	up	ENSG00000177354	C10orf71	+	protein_coding	118461
chr7	93135586	99942390	chr7:93135586-99942390	6806804	11.6955	10.1851	0.0421403	up	ENSG00000106245	BUD31	+	protein_coding	8896
chr7	93135586	99942390	chr7:93135586-99942390	6806804	11.6955	10.1851	0.0421403	up	ENSG00000164713	BRI3	+	protein_coding	25798
chr8	145512086	145512483	chr8:145512086-145512483	397	8.85628	7.35677	0.048172	up	ENSG00000170727	BOP1	-	protein_coding	23246
chr7	93135586	99942390	chr7:93135586-99942390	6806804	11.6955	10.1851	0.0421403	up	ENSG00000180535	BHLHA15	+	protein_coding	168620
chr7	93135586	99942390	chr7:93135586-99942390	6806804	11.6955	10.1851	0.0421403	up	ENSG00000105829	BET1	-	protein_coding	10282
chr7	93135586	99942390	chr7:93135586-99942390	6806804	11.6955	10.1851	0.0421403	up	ENSG00000006453	BAIAP2L1	-	protein_coding	55971
chr12	593663	594266	chr12:593663-594266	603	9.08754	7.58614	0.047305	up	ENSG00000139044	B4GALNT3	+	protein_coding	283358
chr7	93135586	99942390	chr7:93135586-99942390	6806804	11.6955	10.1851	0.0421403	up	ENSG00000160862	AZGP1	-	protein_coding	563
chr20	50274887	50275180	chr20:50274887-50275180	293	9.92743	8.42123	0.0449042	up	ENSG00000054793	ATP9A	-	protein_coding	10079
chr4	42645964	42646721	chr4:42645964-42646721	757	9.67172	8.1667	0.0456725	up	ENSG00000124406	ATP8A1	-	protein_coding	10396
chr7	93135586	99942390	chr7:93135586-99942390	6806804	11.6955	10.1851	0.0421403	up	ENSG00000248919	ATP5J2-PTCD1	-	protein_coding	100526740
chr7	93135586	99942390	chr7:93135586-99942390	6806804	11.6955	10.1851	0.0421403	up	ENSG00000241468	ATP5J2	-	protein_coding	9551
chr13	113392392	113392742	chr13:113392392-113392742	350	8.74026	7.24181	0.0486605	up	ENSG00000068650	ATP11A	+	protein_coding	23250
chr7	117056532	117061252	chr7:117056532-117061252	4720	9.36723	7.86392	0.0464317	up	ENSG00000154438	ASZ1	-	protein_coding	136991
chr7	93135586	99942390	chr7:93135586-99942390	6806804	11.6955	10.1851	0.0421403	up	ENSG00000070669	ASNS	-	protein_coding	440
chr6	101040630	101041566	chr6:101040630-101041566	936	8.92119	7.42161	0.0479188	up	ENSG00000112249	ASCC3	-	protein_coding	10973
chr10	73955370	73955553	chr10:73955370-73955553	183	9.08754	7.58614	0.047305	up	ENSG00000138303	ASCC1	-	protein_coding	51008
chr7	93135586	99942390	chr7:93135586-99942390	6806804	11.6955	10.1851	0.0421403	up	ENSG00000005981	ASB4	+	protein_coding	51666
chr7	95155547	95158219	chr7:95155547-95158219	2672	9.65045	8.14553	0.0457244	up	ENSG00000005981	ASB4	+	protein_coding	51666
chr7	93135586	99942390	chr7:93135586-99942390	6806804	11.6955	10.1851	0.0421403	up	ENSG00000130429	ARPC1B	+	protein_coding	10095
chr7	93135586	99942390	chr7:93135586-99942390	6806804	11.6955	10.1851	0.0421403	up	ENSG00000241685	ARPC1A	+	protein_coding	10552
chr5	139940875	139942636	chr5:139940875-139942636	1761	9.05553	7.55438	0.0474169	up	ENSG00000113108	APBB3	-	protein_coding	10307
chr7	93135586	99942390	chr7:93135586-99942390	6806804	11.6955	10.1851	0.0421403	up	ENSG00000221838	AP4M1	+	protein_coding	9179
chr11	65232683	65233075	chr11:65232683-65233075	392	10.0832	8.57662	0.0445008	up	ENSG00000173727	AP000769.1	+	protein_coding
chr21	35066424	35067697	chr21:35066424-35067697	1273	8.48389	6.98878	0.0498819	up	ENSG00000249209	AP000304.12	-	protein_coding
chr9	112639261	112639525	chr9:112639261-112639525	264	8.59053	7.0942	0.0493521	up	ENSG00000241978	AKAP2	+	protein_coding	11217
chr9	112863979	112864122	chr9:112863979-112864122	143	8.92875	7.42861	0.0478853	up	ENSG00000241978	AKAP2	+	protein_coding	11217
chr1	49778475	49778875	chr1:49778475-49778875	400	8.75029	7.25175	0.0486168	up	ENSG00000186094	AGBL4	-	protein_coding	84871
chr15	86791289	86791457	chr15:86791289-86791457	168	8.49979	7.00385	0.0497951	up	ENSG00000166748	AGBL1	+	protein_coding	123624
chr7	45757155	45757644	chr7:45757155-45757644	489	8.88388	7.38413	0.0480611	up	ENSG00000164742	ADCY1	+	protein_coding	107
chr5	33741648	33741931	chr5:33741648-33741931	283	10.3299	8.82225	0.0439477	up	ENSG00000151388	ADAMTS12	-	protein_coding	81792
chr3	58513121	58513585	chr3:58513121-58513585	464	8.59841	7.102	0.0493144	up	ENSG00000168306	ACOX2	-	protein_coding	8309
chr7	93135586	99942390	chr7:93135586-99942390	6806804	11.6955	10.1851	0.0421403	up	ENSG00000196636	ACN9	+	protein_coding
chr12	109645336	109646858	chr12:109645336-109646858	1522	9.70821	8.203	0.0455547	up	ENSG00000076555	ACACB	+	protein_coding	32
chr17	35523368	35523926	chr17:35523368-35523926	558	8.66751	7.17036	0.0489909	up	ENSG00000132142	ACACA	-	protein_coding	31
chr7	93135586	99942390	chr7:93135586-99942390	6806804	11.6955	10.1851	0.0421403	up	ENSG00000214314	AC073063.1	+	protein_coding
chr19	5868722	5868974	chr19:5868722-5868974	252	8.56661	7.07055	0.049468	up	ENSG00000267740	AC024592.12	-	protein_coding
chr7	93135586	99942390	chr7:93135586-99942390	6806804	11.6955	10.1851	0.0421403	up	ENSG00000269449	AC002451.1	+	protein_coding
chr10	116291194	116292122	chr10:116291194-116292122	928	9.41216	7.90857	0.046308	up	ENSG00000099204	ABLIM1	-	protein_coding	3983
chr17	32460582	32460880	chr17:32460582-32460880	298	8.74125	7.10598	0.0467497	down	ENSG00000108684	ASIC2	-	protein_coding	40
chr15	71967847	71968680	chr15:71967847-71968680	833	8.93755	7.30043	0.0459681	down	ENSG00000187720	THSD4	+	protein_coding	79875
chrX	32268900	32270145	chrX:32268900-32270145	1245	8.09615	6.46904	0.0493291	down	ENSG00000198947	DMD	-	protein_coding	1756
chr16	49787681	49788113	chr16:49787681-49788113	432	8.82718	7.19107	0.046395	down	ENSG00000102935	ZNF423	-	protein_coding	23090
chr2	46400638	46401250	chr2:46400638-46401250	612	8.60192	6.96813	0.0473675	down	ENSG00000171132	PRKCE	+	protein_coding	5581
chr1	168021260	168022154	chr1:168021260-168022154	894	8.19643	6.56781	0.0489588	down	ENSG00000143164	DCAF6	+	protein_coding	55827
chr16	4798300	4798819	chr16:4798300-4798819	519	9.14419	7.50538	0.0452511	down	ENSG00000166246	C16orf71	+	protein_coding	146562
chr16	4798300	4798819	chr16:4798300-4798819	519	9.14419	7.50538	0.0452511	down	ENSG00000103199	ZNF500	-	protein_coding	26048
chr4	186217150	186218974	chr4:186217150-186218974	1824	9.41784	7.77714	0.0444549	down	ENSG00000109762	SNX25	+	protein_coding	83891
chr11	65614725	65615353	chr11:65614725-65615353	628	8.73014	7.09499	0.0467969	down	ENSG00000172757	CFL1	-	protein_coding	1072
chr11	65614725	65615353	chr11:65614725-65615353	628	8.73014	7.09499	0.0467969	down	ENSG00000172803	SNX32	+	protein_coding	254122
chr9	134383161	134383380	chr9:134383161-134383380	219	9.00363	7.36595	0.0457276	down	ENSG00000130714	POMT1	+	protein_coding	10585
chr4	21417387	21418353	chr4:21417387-21418353	966	8.80617	7.17027	0.04648	down	ENSG00000185774	KCNIP4	-	protein_coding	80333
chr16	12378611	12378888	chr16:12378611-12378888	277	9.99269	8.34901	0.043083	down	ENSG00000048471	SNX29	+	protein_coding	92017
chr5	66052106	66054824	chr5:66052106-66054824	2718	8.53965	6.90656	0.0476616	down	ENSG00000069020	MAST4	+	protein_coding	375449
chr12	131060055	131060397	chr12:131060055-131060397	342	7.95059	6.32587	0.0499251	down	ENSG00000060709	RIMBP2	-	protein_coding	23504
chr2	160462913	160464172	chr2:160462913-160464172	1259	8.47456	6.84225	0.0479811	down	ENSG00000123636	BAZ2B	-	protein_coding	29994
chr17	30226011	30227297	chr17:30226011-30227297	1286	8.50095	6.86832	0.0478499	down	ENSG00000108651	UTP6	-	protein_coding	55813
chr19	50742794	50743333	chr19:50742794-50743333	539	7.9696	6.34457	0.049843	down	ENSG00000105357	MYH14	+	protein_coding	79784
chr4	113341493	113342096	chr4:113341493-113342096	603	8.55232	6.91909	0.0476009	down	ENSG00000073331	ALPK1	+	protein_coding	80216
chr14	67114025	67114858	chr14:67114025-67114858	833	8.73014	7.09499	0.0467969	down	ENSG00000171723	GPHN	+	protein_coding	10243
chr12	58233405	58233849	chr12:58233405-58233849	444	9.02197	7.38413	0.0456627	down	ENSG00000175215	CTDSP2	-	protein_coding	10106
chr2	201220249	201221103	chr2:201220249-201221103	854	8.33487	6.70432	0.0484963	down	ENSG00000196141	SPATS2L	+	protein_coding	26010
chr9	71502666	71503267	chr9:71502666-71503267	601	8.06111	6.43456	0.049466	down	ENSG00000107242	PIP5K1B	+	protein_coding	8395
chr9	94976316	94976517	chr9:94976316-94976517	201	8.74125	7.10598	0.0467497	down	ENSG00000196305	IARS	-	protein_coding	3376
chr6	84835103	84839316	chr6:84835103-84839316	4213	8.70766	7.07274	0.0468937	down	ENSG00000135315	KIAA1009	-	protein_coding
chr18	44493248	44493824	chr18:44493248-44493824	576	8.21248	6.58363	0.0489024	down	ENSG00000078043	PIAS2	-	protein_coding	9063
chr19	49504039	49504403	chr19:49504039-49504403	364	9.99269	8.34901	0.043083	down	ENSG00000183207	RUVBL2	+	protein_coding	10856
chr18	55230728	55231214	chr18:55230728-55231214	486	9.7503	8.10773	0.0437005	down	ENSG00000066926	FECH	-	protein_coding	2235
chr8	126370172	126370794	chr8:126370172-126370794	622	9.43846	7.79763	0.0444015	down	ENSG00000156831	NSMCE2	+	protein_coding	286053
chr9	9215606	9216165	chr9:9215606-9216165	559	8.53965	6.90656	0.0476616	down	ENSG00000153707	PTPRD	-	protein_coding	5789
chr18	43695498	43695999	chr18:43695498-43695999	501	8.13036	6.50272	0.0491995	down	ENSG00000152240	HAUS1	+	protein_coding	115106
chr2	105678875	105679797	chr2:105678875-105679797	922	9.07562	7.43735	0.0454776	down	ENSG00000135972	MRPS9	+	protein_coding	64965
chr12	10154775	10158629	chr12:10154775-10158629	3854	8.13036	6.50272	0.0491995	down	ENSG00000165682	CLEC1B	-	protein_coding	51266
chr14	67114024	67114735	chr14:67114024-67114735	711	8.73014	7.09499	0.0467969	down	ENSG00000171723	GPHN	+	protein_coding	10243
chr7	91605419	91605670	chr7:91605419-91605670	251	8.53965	6.90656	0.0476616	down	ENSG00000127914	AKAP9	+	protein_coding	10142
chr2	145155439	145159968	chr2:145155439-145159968	4529	8.63804	7.00385	0.0472022	down	ENSG00000169554	ZEB2	-	protein_coding	9839
chr2	200245154	200245767	chr2:200245154-200245767	613	7.95059	6.32587	0.0499251	down	ENSG00000119042	SATB2	-	protein_coding	23314
chr4	794018	794676	chr4:794018-794676	658	9.56265	7.92108	0.0440989	down	ENSG00000168993	CPLX1	-	protein_coding	10815
chr6	43544094	43546748	chr6:43544094-43546748	2654	8.68482	7.05014	0.0469935	down	ENSG00000170734	POLH	+	protein_coding	5429
chr16	79012244	79012800	chr16:79012244-79012800	556	8.39238	6.76109	0.0483199	down	ENSG00000186153	WWOX	+	protein_coding	51741
chr5	144960726	144961758	chr5:144960726-144961758	1032	8.27498	6.64524	0.0486896	down	ENSG00000186314	PRELID2	-	protein_coding	153768
chr6	34905860	34906116	chr6:34905860-34906116	256	8.2596	6.63008	0.048741	down	ENSG00000064999	ANKS1A	+	protein_coding	23294
chr13	97462085	97462837	chr13:97462085-97462837	752	8.78486	7.14916	0.0465674	down	ENSG00000185352	HS6ST3	+	protein_coding	266722
chrX	51604765	51605752	chrX:51604765-51605752	987	8.64988	7.01556	0.0471488	down	ENSG00000179222	MAGED1	+	protein_coding	9500
chr1	62233465	62236661	chr1:62233465-62236661	3196	8.2596	6.63008	0.048741	down	ENSG00000132849	INADL	+	protein_coding
chr9	6582963	6583641	chr9:6582963-6583641	678	8.33487	6.70432	0.0484963	down	ENSG00000178445	GLDC	-	protein_coding	2731
chr1	47169741	47170440	chr1:47169741-47170440	699	9.11886	7.48024	0.0453336	down	ENSG00000159658	EFCAB14	-	protein_coding	9813
chr11	126181920	126182485	chr11:126181920-126182485	565	7.9696	6.34457	0.049843	down	ENSG00000110063	DCPS	+	protein_coding	28960
chr19	41126269	41126576	chr19:41126269-41126576	307	9.76126	8.11864	0.0436793	down	ENSG00000090006	LTBP4	+	protein_coding	8425
chr15	90780394	90780832	chr15:90780394-90780832	438	8.8683	7.23181	0.0462325	down	ENSG00000183208	GDPGP1	+	protein_coding	390637
chr6	108105617	108106268	chr6:108105617-108106268	651	9.61794	7.97606	0.0439745	down	ENSG00000146285	SCML4	-	protein_coding	256380
chr17	47113627	47114254	chr17:47113627-47114254	627	9.17729	7.53823	0.0451459	down	ENSG00000159217	IGF2BP1	+	protein_coding	10642
chr16	9878888	9879074	chr16:9878888-9879074	186	10.378	8.73284	0.0422297	down	ENSG00000183454	GRIN2A	-	protein_coding	2903
chr22	33565587	33566102	chr22:33565587-33566102	515	8.50095	6.86832	0.0478499	down	ENSG00000133424	LARGE	-	protein_coding	9215
chr22	41770205	41770486	chr22:41770205-41770486	281	8.40641	6.77493	0.0482784	down	ENSG00000167074	TEF	+	protein_coding	7008
chr19	38500092	38500864	chr19:38500092-38500864	772	9.06682	7.42861	0.0455075	down	ENSG00000105738	SIPA1L3	+	protein_coding	23094
chr2	74480596	74481347	chr2:74480596-74481347	751	8.58968	6.95602	0.0474245	down	ENSG00000264324	RP11-287D1.3	-	protein_coding
chr2	74480596	74481347	chr2:74480596-74481347	751	8.58968	6.95602	0.0474245	down	ENSG00000188687	SLC4A5	-	protein_coding	57835
chr9	130428680	130429349	chr9:130428680-130429349	669	8.2596	6.63008	0.048741	down	ENSG00000136854	STXBP1	+	protein_coding	6812
chr10	27066018	27066812	chr10:27066018-27066812	794	7.95059	6.32587	0.0499251	down	ENSG00000136754	ABI1	-	protein_coding	10006
chr3	13654952	13655523	chr3:13654952-13655523	571	8.52687	6.89393	0.0477234	down	ENSG00000163520	FBLN2	+	protein_coding	2199
chr17	1856692	1857259	chr17:1856692-1857259	567	8.29018	6.66024	0.0486395	down	ENSG00000185924	RTN4RL1	-	protein_coding	146760
chr5	57943765	57946863	chr5:57943765-57946863	3098	10.0474	8.40351	0.042946	down	ENSG00000152932	RAB3C	+	protein_coding	115827
chr2	11445217	11445524	chr2:11445217-11445524	307	7.98838	6.36302	0.0497635	down	ENSG00000134318	ROCK2	-	protein_coding	9475
chr3	97679502	97682082	chr3:97679502-97682082	2580	8.21248	6.58363	0.0489024	down	ENSG00000170854	MINA	-	protein_coding	84864
chr8	3579774	3580569	chr8:3579774-3580569	795	9.28749	7.64765	0.0448133	down	ENSG00000183117	CSMD1	-	protein_coding	64478
chr5	54926329	54926796	chr5:54926329-54926796	467	8.39238	6.76109	0.0483199	down	ENSG00000177058	SLC38A9	-	protein_coding	153129
chr10	35088611	35088868	chr10:35088611-35088868	257	8.19643	6.56781	0.0489588	down	ENSG00000148498	PARD3	-	protein_coding	56288
chr8	146034679	146035494	chr8:146034679-146035494	815	8.98506	7.34753	0.0457942	down	ENSG00000197363	ZNF517	+	protein_coding	340385
chr4	79019572	79019863	chr4:79019572-79019863	291	7.95059	6.32587	0.0499251	down	ENSG00000138759	FRAS1	+	protein_coding	80144
chr3	159508713	159509294	chr3:159508713-159509294	581	8.09615	6.46904	0.0493291	down	ENSG00000250588	IQCJ-SCHIP1	+	protein_coding	100505385
chr12	123721367	123722278	chr12:123721367-123722278	911	8.81672	7.18071	0.0464372	down	ENSG00000051825	MPHOSPH9	-	protein_coding	10198
chr12	123721367	123722278	chr12:123721367-123722278	911	8.81672	7.18071	0.0464372	down	ENSG00000130921	C12orf65	+	protein_coding	91574
chr8	141525227	141526137	chr8:141525227-141526137	910	8.40641	6.77493	0.0482784	down	ENSG00000104472	CHRAC1	+	protein_coding	54108
chr3	11544595	11545109	chr3:11544595-11545109	514	8.24407	6.61476	0.0487935	down	ENSG00000197548	ATG7	+	protein_coding	10533
chr4	111409185	111411799	chr4:111409185-111411799	2614	8.34947	6.71873	0.0484508	down	ENSG00000138792	ENPEP	+	protein_coding	2028
chr1	186332988	186333164	chr1:186332988-186333164	176	8.07874	6.4519	0.0493965	down	ENSG00000047410	TPR	-	protein_coding	7175
chr12	15632329	15634053	chr12:15632329-15634053	1724	8.29018	6.66024	0.0486395	down	ENSG00000151490	PTPRO	+	protein_coding	5800
chr17	2034173	2034734	chr17:2034173-2034734	561	9.54374	7.90228	0.044143	down	ENSG00000070366	SMG6	-	protein_coding	23293
chr7	133230680	133232559	chr7:133230680-133232559	1879	8.11335	6.48598	0.0492635	down	ENSG00000131558	EXOC4	+	protein_coding	60412
chr7	14577408	14577710	chr7:14577408-14577710	302	8.0252	6.39923	0.0496109	down	ENSG00000136267	DGKB	-	protein_coding	1607
chr11	78675170	78677713	chr11:78675170-78677713	2543	8.13036	6.50272	0.0491995	down	ENSG00000149256	TENM4	-	protein_coding	26011
chr4	93758431	93759355	chr4:93758431-93759355	924	8.0252	6.39923	0.0496109	down	ENSG00000152208	GRID2	+	protein_coding	2895
chr3	16639853	16640578	chr3:16639853-16640578	725	10.6348	8.98895	0.0417968	down	ENSG00000092345	DAZL	-	protein_coding	1618
chr7	106786382	106787579	chr7:106786382-106787579	1197	9.30257	7.66262	0.04477	down	ENSG00000005249	PRKAR2B	+	protein_coding	5577
chr2	62426828	62428181	chr2:62426828-62428181	1353	8.78486	7.14916	0.0465674	down	ENSG00000170340	B3GNT2	+	protein_coding	10678
chr21	42039245	42039814	chr21:42039245-42039814	569	8.8784	7.24181	0.0461932	down	ENSG00000171587	DSCAM	-	protein_coding	1826
chr22	42906279	42906675	chr22:42906279-42906675	396	8.39238	6.76109	0.0483199	down	ENSG00000189306	RRP7A	-	protein_coding	27341
chr13	103447166	103447827	chr13:103447166-103447827	661	8.43406	6.80224	0.0481865	down	ENSG00000134901	KDELC1	-	protein_coding	79070
chr18	76983777	76984367	chr18:76983777-76984367	590	8.14716	6.51927	0.049137	down	ENSG00000166377	ATP9B	+	protein_coding	374868
chr13	108873693	108874454	chr13:108873693-108874454	761	9.09307	7.45466	0.045419	down	ENSG00000139826	ABHD13	+	protein_coding	84945
chr1	235414680	235415914	chr1:235414680-235415914	1234	8.34947	6.71873	0.0484508	down	ENSG00000054267	ARID4B	-	protein_coding	51742
chr3	197478242	197478803	chr3:197478242-197478803	561	8.06111	6.43456	0.049466	down	ENSG00000122068	FYTTD1	+	protein_coding	84248
chr12	57911984	57912830	chr12:57911984-57912830	846	8.47456	6.84225	0.0479811	down	ENSG00000175197	DDIT3	-	protein_coding	1649
chr17	58983616	58984193	chr17:58983616-58984193	577	8.04327	6.417	0.0495375	down	ENSG00000141376	BCAS3	+	protein_coding	54828
chr8	141301362	141302102	chr8:141301362-141302102	740	8.16377	6.53563	0.0490761	down	ENSG00000167632	TRAPPC9	-	protein_coding	83696
chr1	119600034	119600163	chr1:119600034-119600163	129	8.40641	6.77493	0.0482784	down	ENSG00000116874	WARS2	-	protein_coding	10352
chr15	59495499	59495862	chr15:59495499-59495862	363	8.13036	6.50272	0.0491995	down	ENSG00000157483	MYO1E	-	protein_coding	4643
chr9	138981765	138982318	chr9:138981765-138982318	553	8.51397	6.88118	0.0477861	down	ENSG00000148411	NACC2	-	protein_coding	138151
chr20	20429805	20432707	chr20:20429805-20432707	2902	8.50095	6.86832	0.0478499	down	ENSG00000188559	RALGAPA2	-	protein_coding	57186
chr19	41209611	41210312	chr19:41209611-41210312	701	8.82718	7.19107	0.046395	down	ENSG00000123815	ADCK4	-	protein_coding	79934
chr15	49413543	49414090	chr15:49413543-49414090	547	7.9696	6.34457	0.049843	down	ENSG00000166200	COPS2	-	protein_coding	9318
chr6	34393155	34393710	chr6:34393155-34393710	555	7.95059	6.32587	0.0499251	down	ENSG00000124614	RPS10	-	protein_coding	6204
chr6	34393155	34393710	chr6:34393155-34393710	555	7.95059	6.32587	0.0499251	down	ENSG00000270800	RPS10-NUDT3	-	protein_coding	100529239
chr18	50312764	50313884	chr18:50312764-50313884	1120	8.14716	6.51927	0.049137	down	ENSG00000187323	DCC	+	protein_coding	1630
chr11	9600124	9600935	chr11:9600124-9600935	811	8.48782	6.85534	0.047915	down	ENSG00000166483	WEE1	+	protein_coding	7465
chr2	165587568	165588595	chr2:165587568-165588595	1027	8.4203	6.78865	0.0482377	down	ENSG00000082438	COBLL1	-	protein_coding	22837
chr16	72200629	72201863	chr16:72200629-72201863	1234	9.10172	7.46324	0.0453902	down	ENSG00000118557	PMFBP1	-	protein_coding	83449
chr4	151479995	151481830	chr4:151479995-151481830	1835	8.6261	6.99204	0.0472564	down	ENSG00000198589	LRBA	-	protein_coding	987
chr15	63501298	63501604	chr15:63501298-63501604	306	10.0784	8.43438	0.0428707	down	ENSG00000166128	RAB8B	+	protein_coding	51762
chr16	5131298	5131750	chr16:5131298-5131750	452	8.04327	6.417	0.0495375	down	ENSG00000033011	ALG1	+	protein_coding	56052
chr7	97618732	97619112	chr7:97618732-97619112	380	8.27498	6.64524	0.0486896	down	ENSG00000135175	OCM2	-	protein_coding	4951
chr2	55443282	55443649	chr2:55443282-55443649	367	9.16083	7.5219	0.0451978	down	ENSG00000162994	CLHC1	-	protein_coding	130162
chr7	94699967	94702140	chr7:94699967-94702140	2173	9.75579	8.1132	0.0436899	down	ENSG00000158528	PPP1R9A	+	protein_coding	55607
chr2	216286228	216288205	chr2:216286228-216288205	1977	9.17729	7.53823	0.0451459	down	ENSG00000115414	FN1	-	protein_coding	2335
chr2	174954272	174954558	chr2:174954272-174954558	286	8.44769	6.8157	0.0481168	down	ENSG00000138430	OLA1	-	protein_coding	29789
chr3	36434689	36437670	chr3:36434689-36437670	2981	8.06111	6.43456	0.049466	down	ENSG00000144681	STAC	+	protein_coding	6769
chr1	158613392	158614219	chr1:158613392-158614219	827	8.09615	6.46904	0.0493291	down	ENSG00000163554	SPTA1	-	protein_coding	6708
chr20	32624802	32625541	chr20:32624802-32625541	739	8.00691	6.38124	0.0496862	down	ENSG00000125970	RALY	+	protein_coding	22913
chr3	122348938	122350716	chr3:122348938-122350716	1778	9.04008	7.40209	0.0455993	down	ENSG00000173200	PARP15	+	protein_coding	165631
chr19	7183680	7184359	chr19:7183680-7184359	679	8.60192	6.96813	0.0473675	down	ENSG00000171105	INSR	-	protein_coding	3643
chr10	134497278	134497847	chr10:134497278-134497847	569	10.0249	8.38105	0.0430018	down	ENSG00000068383	INPP5A	+	protein_coding	3632
chr3	49015944	49018446	chr3:49015944-49018446	2502	8.2596	6.63008	0.048741	down	ENSG00000177479	ARIH2	+	protein_coding	10425
chr7	102720417	102720771	chr7:102720417-102720771	354	8.29018	6.66024	0.0486395	down	ENSG00000170632	ARMC10	+	protein_coding	83787
chr18	51745063	51745597	chr18:51745063-51745597	534	8.90828	7.27142	0.0460785	down	ENSG00000134046	MBD2	-	protein_coding	8932
chr8	42629235	42630003	chr8:42629235-42630003	768	8.85813	7.22173	0.0462723	down	ENSG00000147434	CHRNA6	-	protein_coding	8973
chr14	33741359	33741726	chr14:33741359-33741726	367	7.95059	6.32587	0.0499251	down	ENSG00000151322	NPAS3	+	protein_coding	64067
chr15	31270419	31271119	chr15:31270419-31271119	700	8.04327	6.417	0.0495375	down	ENSG00000166912	MTMR10	-	protein_coding	54893
chr16	17244965	17245478	chr16:17244965-17245478	513	9.06682	7.42861	0.0455075	down	ENSG00000103489	XYLT1	-	protein_coding	64131
chr14	96741291	96741996	chr14:96741291-96741996	705	10.0339	8.39008	0.0429793	down	ENSG00000258729	DKFZP434O1614	-	protein_coding
chr7	100696463	100697301	chr7:100696463-100697301	838	8.30523	6.67508	0.0485907	down	ENSG00000169876	MUC17	+	protein_coding	140453
chr5	160094156	160094455	chr5:160094156-160094455	299	8.36391	6.73298	0.0484062	down	ENSG00000118322	ATP10B	-	protein_coding	23120
chr6	12939550	12940085	chr6:12939550-12940085	535	9.33226	7.69211	0.044686	down	ENSG00000112137	PHACTR1	+	protein_coding	221692
chr15	41726923	41727247	chr15:41726923-41727247	324	9.27226	7.63251	0.0448576	down	ENSG00000137815	RTF1	+	protein_coding	23168
chr3	49097272	49097662	chr3:49097272-49097662	390	8.18019	6.55181	0.0490166	down	ENSG00000198218	QRICH1	-	protein_coding	54870
chr20	30105394	30106125	chr20:30105394-30106125	731	9.53099	7.8896	0.0441731	down	ENSG00000101294	HM13	+	protein_coding	81502
chr13	95228950	95229646	chr13:95228950-95229646	696	9.25685	7.61722	0.0449028	down	ENSG00000088451	TGDS	-	protein_coding	23483
chr4	177660090	177660494	chr4:177660090-177660494	404	9.31749	7.67744	0.0447276	down	ENSG00000150630	VEGFC	-	protein_coding	7424
chr2	209346673	209347374	chr2:209346673-209347374	701	9.20964	7.57035	0.0450454	down	ENSG00000144407	PTH2R	+	protein_coding	5746
chr1	33751490	33752207	chr1:33751490-33752207	717	8.48782	6.85534	0.047915	down	ENSG00000160094	ZNF362	+	protein_coding	149076
chr16	8902097	8903300	chr16:8902097-8903300	1203	9.04008	7.40209	0.0455993	down	ENSG00000140650	PMM2	+	protein_coding	5373
chr17	44092640	44092985	chr17:44092640-44092985	345	8.22836	6.59928	0.0488473	down	ENSG00000186868	MAPT	+	protein_coding	4137
chr11	85712535	85713534	chr11:85712535-85713534	999	9.17729	7.53823	0.0451459	down	ENSG00000073921	PICALM	-	protein_coding	8301
chr12	75481698	75482643	chr12:75481698-75482643	945	8.19643	6.56781	0.0489588	down	ENSG00000166006	KCNC2	-	protein_coding	3747
chr17	49997137	49997535	chr17:49997137-49997535	398	8.22836	6.59928	0.0488473	down	ENSG00000154975	CA10	-	protein_coding	56934
chr4	20481618	20481777	chr4:20481618-20481777	159	8.52687	6.89393	0.0477234	down	ENSG00000145147	SLIT2	+	protein_coding	9353
chr3	56887660	56887985	chr3:56887660-56887985	325	8.81672	7.18071	0.0464372	down	ENSG00000163947	ARHGEF3	-	protein_coding	50650
chr15	55754470	55754762	chr15:55754470-55754762	292	7.98838	6.36302	0.0497635	down	ENSG00000256061	DYX1C1	-	protein_coding	161582
chr7	64276708	64279047	chr7:64276708-64279047	2339	9.20964	7.57035	0.0450454	down	ENSG00000197008	ZNF138	+	protein_coding	7697
chr1	97208736	97209012	chr1:97208736-97209012	276	8.07874	6.4519	0.0493965	down	ENSG00000117569	PTBP2	+	protein_coding	58155
chr11	116760535	116760885	chr11:116760535-116760885	350	8.75228	7.1169	0.0467031	down	ENSG00000160584	SIK3	-	protein_coding	23387
chr16	86572575	86573812	chr16:86572575-86573812	1237	8.00691	6.38124	0.0496862	down	ENSG00000103248	MTHFSD	-	protein_coding	64779
chr18	24554927	24555265	chr18:24554927-24555265	338	8.32013	6.68978	0.048543	down	ENSG00000154080	CHST9	-	protein_coding	83539
chr18	55747090	55747807	chr18:55747090-55747807	717	10.3921	8.74696	0.0422031	down	ENSG00000049759	NEDD4L	+	protein_coding	23327
chr3	180319325	180322837	chr3:180319325-180322837	3512	8.80617	7.17027	0.04648	down	ENSG00000163728	TTC14	+	protein_coding	151613
chr3	180319325	180322837	chr3:180319325-180322837	3512	8.80617	7.17027	0.04648	down	ENSG00000145075	CCDC39	-	protein_coding	339829
chr7	89967662	89968751	chr7:89967662-89968751	1089	9.26458	7.62489	0.0448801	down	ENSG00000105793	GTPBP10	+	protein_coding	85865
chr19	33981718	33982228	chr19:33981718-33982228	510	9.45205	7.81113	0.0443668	down	ENSG00000124299	PEPD	-	protein_coding	5184
chr8	35152837	35154042	chr8:35152837-35154042	1205	8.32013	6.68978	0.048543	down	ENSG00000156687	UNC5D	+	protein_coding	137970
chr4	22476801	22477343	chr4:22476801-22477343	542	8.40641	6.77493	0.0482784	down	ENSG00000152990	GPR125	-	protein_coding
chr15	50582266	50585826	chr15:50582266-50585826	3560	8.46119	6.82903	0.0480484	down	ENSG00000104064	GABPB1	-	protein_coding	2553
chr17	76554403	76555044	chr17:76554403-76555044	641	8.16377	6.53563	0.0490761	down	ENSG00000187775	DNAH17	-	protein_coding	8632
chr2	191922384	191923128	chr2:191922384-191923128	744	8.97568	7.33823	0.0458281	down	ENSG00000138378	STAT4	-	protein_coding	6775
chr3	140991094	140991463	chr3:140991094-140991463	369	8.06111	6.43456	0.049466	down	ENSG00000155893	ACPL2	+	protein_coding
chr17	61880818	61881136	chr17:61880818-61881136	318	8.43406	6.80224	0.0481865	down	ENSG00000198231	DDX42	+	protein_coding	11325
chr12	65258920	65260287	chr12:65258920-65260287	1367	8.71895	7.0839	0.0468449	down	ENSG00000111490	TBC1D30	+	protein_coding	23329
chr4	17658810	17661754	chr4:17658810-17661754	2944	8.07874	6.4519	0.0493965	down	ENSG00000047662	FAM184B	-	protein_coding	27146
chr5	11369491	11370181	chr5:11369491-11370181	690	8.34947	6.71873	0.0484508	down	ENSG00000169862	CTNND2	-	protein_coding	1501
chr6	36061875	36062546	chr6:36061875-36062546	671	8.57734	6.94382	0.0474823	down	ENSG00000112062	MAPK14	+	protein_coding	1432
chr1	22407871	22408400	chr1:22407871-22408400	529	8.09615	6.46904	0.0493291	down	ENSG00000070831	CDC42	+	protein_coding	998
chr5	43671592	43672803	chr5:43671592-43672803	1211	8.27498	6.64524	0.0486896	down	ENSG00000112992	NNT	+	protein_coding	23530
chrX	54952750	54953054	chrX:54952750-54953054	304	8.74125	7.10598	0.0467497	down	ENSG00000067445	TRO	+	protein_coding	7216
chr18	77959076	77960413	chr18:77959076-77960413	1337	8.14716	6.51927	0.049137	down	ENSG00000178184	PARD6G	-	protein_coding	84552
chr7	154630192	154631336	chr7:154630192-154631336	1144	8.33487	6.70432	0.0484963	down	ENSG00000130226	DPP6	+	protein_coding	1804
chr6	158561165	158562579	chr6:158561165-158562579	1414	8.94718	7.30998	0.0459324	down	ENSG00000122335	SERAC1	-	protein_coding	84947
chr16	16311226	16311590	chr16:16311226-16311590	364	9.3828	7.74232	0.0445476	down	ENSG00000091262	ABCC6	-	protein_coding	368
chr12	102002881	102004254	chr12:102002881-102004254	1373	9.02197	7.38413	0.0456627	down	ENSG00000196091	MYBPC1	+	protein_coding	4604
chr10	1501326	1502063	chr10:1501326-1502063	737	8.13036	6.50272	0.0491995	down	ENSG00000185736	ADARB2	-	protein_coding	105
chr11	118378078	118378638	chr11:118378078-118378638	560	9.11031	7.47176	0.0453617	down	ENSG00000118058	KMT2A	+	protein_coding	4297
chr7	5237747	5238478	chr7:5237747-5238478	731	8.16377	6.53563	0.0490761	down	ENSG00000157954	WIPI2	+	protein_coding	26100
chr7	100196631	100198332	chr7:100196631-100198332	1701	8.76322	7.12773	0.0466572	down	ENSG00000106336	FBXO24	+	protein_coding	26261
chr13	103497210	103498998	chr13:103497210-103498998	1788	8.14716	6.51927	0.049137	down	ENSG00000270181	BIVM-ERCC5	+	protein_coding	100533467
chr13	103497210	103498998	chr13:103497210-103498998	1788	8.14716	6.51927	0.049137	down	ENSG00000134899	ERCC5	+	protein_coding	2073
chr7	2583926	2584208	chr7:2583926-2584208	282	9.76126	8.11864	0.0436793	down	ENSG00000106009	BRAT1	-	protein_coding	221927
chr2	171504767	171506620	chr2:171504767-171506620	1853	10.002	8.35824	0.0430594	down	ENSG00000071909	MYO3B	+	protein_coding	140469
chr17	47115943	47116625	chr17:47115943-47116625	682	9.17729	7.53823	0.0451459	down	ENSG00000159217	IGF2BP1	+	protein_coding	10642
chr17	44012246	44014236	chr17:44012246-44014236	1990	8.18019	6.55181	0.0490166	down	ENSG00000186868	MAPT	+	protein_coding	4137
chr12	31242590	31243077	chr12:31242590-31243077	487	7.95059	6.32587	0.0499251	down	ENSG00000013573	DDX11	+	protein_coding	1663
chr12	76771841	76773988	chr12:76771841-76773988	2147	8.74125	7.10598	0.0467497	down	ENSG00000091039	OSBPL8	-	protein_coding	114882
chr6	149636193	149638426	chr6:149636193-149638426	2233	8.83757	7.20136	0.0463536	down	ENSG00000055208	TAB2	+	protein_coding	23118
chr12	14530046	14530441	chr12:14530046-14530441	395	8.29018	6.66024	0.0486395	down	ENSG00000171681	ATF7IP	+	protein_coding	55729
chr19	19524093	19524353	chr19:19524093-19524353	260	8.0252	6.39923	0.0496109	down	ENSG00000167491	GATAD2A	+	protein_coding	54815
chr2	17937145	17938042	chr2:17937145-17938042	897	8.39238	6.76109	0.0483199	down	ENSG00000163029	SMC6	-	protein_coding	79677
chr2	17937145	17938042	chr2:17937145-17938042	897	8.39238	6.76109	0.0483199	down	ENSG00000178295	GEN1	+	protein_coding	348654
chr11	118974465	118975449	chr11:118974465-118975449	984	9.21762	7.57827	0.045021	down	ENSG00000172269	DPAGT1	-	protein_coding	1798
chr11	118974465	118975449	chr11:118974465-118975449	984	9.21762	7.57827	0.045021	down	ENSG00000172375	C2CD2L	+	protein_coding	9854
chr17	67534607	67535513	chr17:67534607-67535513	906	10.2281	8.58347	0.0425313	down	ENSG00000108984	MAP2K6	+	protein_coding	5608
chr3	6854190	6854602	chr3:6854190-6854602	412	8.30523	6.67508	0.0485907	down	ENSG00000196277	GRM7	+	protein_coding	2917
chr12	104072489	104072987	chr12:104072489-104072987	498	10.6138	8.96801	0.0418283	down	ENSG00000136011	STAB2	+	protein_coding	55576
chr4	20732551	20733059	chr4:20732551-20733059	508	8.77408	7.13848	0.046612	down	ENSG00000163138	PACRGL	+	protein_coding	133015
chr4	20732551	20733059	chr4:20732551-20733059	508	8.77408	7.13848	0.046612	down	ENSG00000185774	KCNIP4	-	protein_coding	80333
chr3	9723636	9723750	chr3:9723636-9723750	114	8.48782	6.85534	0.047915	down	ENSG00000163719	MTMR14	+	protein_coding	64419
chr9	99138612	99139187	chr9:99138612-99139187	575	8.92786	7.29083	0.0460044	down	ENSG00000130958	SLC35D2	-	protein_coding	11046
chr2	135195406	135195849	chr2:135195406-135195849	443	8.22836	6.59928	0.0488473	down	ENSG00000152127	MGAT5	+	protein_coding	4249
chr12	117670989	117671497	chr12:117670989-117671497	508	8.51397	6.88118	0.0477861	down	ENSG00000089250	NOS1	-	protein_coding	4842
chr7	40284697	40285169	chr7:40284697-40285169	472	10.0066	8.36283	0.0430478	down	ENSG00000175600	SUGCT	+	protein_coding	79783
chr20	54574294	54575588	chr20:54574294-54575588	1294	8.70766	7.07274	0.0468937	down	ENSG00000054803	CBLN4	-	protein_coding	140689
chr1	17683589	17683965	chr1:17683589-17683965	376	8.24407	6.61476	0.0487935	down	ENSG00000159339	PADI4	+	protein_coding	23569
chr3	37729661	37730064	chr3:37729661-37730064	403	8.46119	6.82903	0.0480484	down	ENSG00000144668	ITGA9	+	protein_coding	3680
chr15	71284433	71285157	chr15:71284433-71285157	724	8.09615	6.46904	0.0493291	down	ENSG00000137821	LRRC49	+	protein_coding	54839
chr10	56155270	56155913	chr10:56155270-56155913	643	8.75228	7.1169	0.0467031	down	ENSG00000150275	PCDH15	-	protein_coding	65217
chr12	58208245	58209169	chr12:58208245-58209169	924	8.92786	7.29083	0.0460044	down	ENSG00000135407	AVIL	-	protein_coding	10677
chrX	128946018	128946550	chrX:128946018-128946550	532	8.43406	6.80224	0.0481865	down	ENSG00000188706	ZDHHC9	-	protein_coding	51114
chr11	132465771	132471098	chr11:132465771-132471098	5327	8.07874	6.4519	0.0493965	down	ENSG00000183715	OPCML	-	protein_coding	4978
chr11	57419685	57420045	chr11:57419685-57420045	360	11.728	10.0801	0.04063	down	ENSG00000172409	CLP1	+	protein_coding	10978
chr19	7133641	7133874	chr19:7133641-7133874	233	8.63804	7.00385	0.0472022	down	ENSG00000171105	INSR	-	protein_coding	3643
chr9	123928855	123929204	chr9:123928855-123929204	349	9.12735	7.48867	0.0453058	down	ENSG00000119397	CNTRL	+	protein_coding	11064
chr6	37262236	37264151	chr6:37262236-37264151	1915	7.9696	6.34457	0.049843	down	ENSG00000065491	TBC1D22B	+	protein_coding	55633
chr18	2897583	2897838	chr18:2897583-2897838	255	9.20964	7.57035	0.0450454	down	ENSG00000132205	EMILIN2	+	protein_coding	84034
chr18	32375525	32378006	chr18:32375525-32378006	2481	9.17729	7.53823	0.0451459	down	ENSG00000134769	DTNA	+	protein_coding	1837
chr1	204285153	204285834	chr1:204285153-204285834	681	9.47885	7.83777	0.0442996	down	ENSG00000143850	PLEKHA6	-	protein_coding	22874
chr4	3433892	3434307	chr4:3433892-3434307	415	8.53965	6.90656	0.0476616	down	ENSG00000159788	RGS12	+	protein_coding	6002
chr8	26385481	26386017	chr8:26385481-26386017	536	8.4203	6.78865	0.0482377	down	ENSG00000092964	DPYSL2	+	protein_coding	1808
chr2	241501334	241502015	chr2:241501334-241502015	681	8.77408	7.13848	0.046612	down	ENSG00000188542	DUSP28	+	protein_coding	285193
chr2	241501334	241502015	chr2:241501334-241502015	681	8.77408	7.13848	0.046612	down	ENSG00000144504	ANKMY1	-	protein_coding	51281
chr11	18569971	18570585	chr11:18569971-18570585	614	8.14716	6.51927	0.049137	down	ENSG00000151116	UEVLD	-	protein_coding	55293
chr7	71649141	71649469	chr7:71649141-71649469	328	8.30523	6.67508	0.0485907	down	ENSG00000183166	CALN1	-	protein_coding	83698
chr18	43649184	43650773	chr18:43649184-43650773	1589	8.99438	7.35677	0.0457607	down	ENSG00000152229	PSTPIP2	-	protein_coding	9050
chr6	43194677	43195234	chr6:43194677-43195234	557	8.75228	7.1169	0.0467031	down	ENSG00000112667	DNPH1	-	protein_coding	10591
chr20	33117984	33119090	chr20:33117984-33119090	1106	8.76322	7.12773	0.0466572	down	ENSG00000125971	DYNLRB1	+	protein_coding	83658
chr18	30591853	30593832	chr18:30591853-30593832	1979	8.14716	6.51927	0.049137	down	ENSG00000166960	CCDC178	-	protein_coding	374864
chr1	50380826	50383054	chr1:50380826-50383054	2228	8.88843	7.25175	0.0461545	down	ENSG00000186094	AGBL4	-	protein_coding	84871
chr4	148836502	148838626	chr4:148836502-148838626	2124	9.24129	7.60176	0.0449493	down	ENSG00000071205	ARHGAP10	+	protein_coding	79658
chr9	77247894	77248234	chr9:77247894-77248234	340	8.55232	6.91909	0.0476009	down	ENSG00000198963	RORB	+	protein_coding	6096
chrX	18543665	18544438	chrX:18543665-18544438	773	8.74125	7.10598	0.0467497	down	ENSG00000008086	CDKL5	+	protein_coding	6792
chr3	171167707	171167983	chr3:171167707-171167983	276	8.09615	6.46904	0.0493291	down	ENSG00000154310	TNIK	-	protein_coding	23043
chr12	123438694	123439077	chr12:123438694-123439077	383	8.34947	6.71873	0.0484508	down	ENSG00000150967	ABCB9	-	protein_coding	23457
chr13	109332628	109333160	chr13:109332628-109333160	532	9.67119	8.02903	0.04386	down	ENSG00000041515	MYO16	+	protein_coding	23026
chr14	51387930	51388307	chr14:51387930-51388307	377	9.03105	7.39314	0.0456308	down	ENSG00000100504	PYGL	-	protein_coding	5836
chr19	46823334	46823482	chr19:46823334-46823482	148	8.88843	7.25175	0.0461545	down	ENSG00000124440	HIF3A	+	protein_coding	64344
chr10	76382231	76383220	chr10:76382231-76383220	989	9.05796	7.41982	0.0455377	down	ENSG00000156110	ADK	+	protein_coding	132
chr10	127318421	127319213	chr10:127318421-127319213	792	8.14716	6.51927	0.049137	down	ENSG00000175018	TEX36	-	protein_coding	387718
chr14	23286788	23288464	chr14:23286788-23288464	1676	9.40392	7.76331	0.0444914	down	ENSG00000215306	AL135998.1	-	protein_coding
chr14	23286788	23288464	chr14:23286788-23288464	1676	9.40392	7.76331	0.0444914	down	ENSG00000155465	SLC7A7	-	protein_coding	9056
chr2	46370546	46370913	chr2:46370546-46370913	367	8.53965	6.90656	0.0476616	down	ENSG00000171132	PRKCE	+	protein_coding	5581
chr17	60629282	60630231	chr17:60629282-60630231	949	8.16377	6.53563	0.0490761	down	ENSG00000146872	TLK2	+	protein_coding	11011
chr13	95043402	95045487	chr13:95043402-95045487	2085	8.22836	6.59928	0.0488473	down	ENSG00000183098	GPC6	+	protein_coding	10082
chr14	92376996	92377750	chr14:92376996-92377750	754	8.36391	6.73298	0.0484062	down	ENSG00000140092	FBLN5	-	protein_coding	10516
chr17	58847080	58847643	chr17:58847080-58847643	563	9.76126	8.11864	0.0436793	down	ENSG00000141376	BCAS3	+	protein_coding	54828
chr3	71788647	71788836	chr3:71788647-71788836	189	8.58968	6.95602	0.0474245	down	ENSG00000163412	EIF4E3	-	protein_coding	317649
chr2	80593652	80594319	chr2:80593652-80594319	667	8.56488	6.9315	0.0475411	down	ENSG00000066032	CTNNA2	+	protein_coding	1496
chr11	111830681	111831288	chr11:111830681-111831288	607	8.79555	7.15975	0.0465234	down	ENSG00000150764	DIXDC1	+	protein_coding	85458
chr14	104994669	104995293	chr14:104994669-104995293	624	8.09615	6.46904	0.0493291	down	ENSG00000258986	TMEM179	-	protein_coding	388021
chr7	102941583	102943455	chr7:102941583-102943455	1872	8.77408	7.13848	0.046612	down	ENSG00000105819	PMPCB	+	protein_coding	9512
chr15	44122997	44123517	chr15:44122997-44123517	520	8.34947	6.71873	0.0484508	down	ENSG00000092470	WDR76	+	protein_coding	79968
chr2	153320323	153321793	chr2:153320323-153321793	1470	8.56488	6.9315	0.0475411	down	ENSG00000157827	FMNL2	+	protein_coding	114793
chr7	8672352	8673629	chr7:8672352-8673629	1277	9.58748	7.94578	0.0440422	down	ENSG00000122584	NXPH1	+	protein_coding	30010
chr3	53633326	53634891	chr3:53633326-53634891	1565	8.64988	7.01556	0.0471488	down	ENSG00000157388	CACNA1D	+	protein_coding	776
chr6	130415265	130417490	chr6:130415265-130417490	2225	8.19643	6.56781	0.0489588	down	ENSG00000198945	L3MBTL3	+	protein_coding	84456
chr2	209307901	209308101	chr2:209307901-209308101	200	8.11335	6.48598	0.0492635	down	ENSG00000144407	PTH2R	+	protein_coding	5746
chr15	67766657	67767923	chr15:67766657-67767923	1266	9.30257	7.66262	0.04477	down	ENSG00000103599	IQCH	+	protein_coding	64799
chr12	133619492	133620149	chr12:133619492-133620149	657	9.26458	7.62489	0.0448801	down	ENSG00000198040	ZNF84	+	protein_coding	7637
chr16	69214913	69215519	chr16:69214913-69215519	606	8.67327	7.0387	0.0470445	down	ENSG00000141076	CIRH1A	+	protein_coding
chr10	114160260	114160898	chr10:114160260-114160898	638	9.04008	7.40209	0.0455993	down	ENSG00000197142	ACSL5	+	protein_coding	51703
chr19	56247505	56247900	chr19:56247505-56247900	395	9.97398	8.33038	0.0431313	down	ENSG00000185792	NLRP9	-	protein_coding	338321
chr5	32091563	32092228	chr5:32091563-32092228	665	8.29018	6.66024	0.0486395	down	ENSG00000133401	PDZD2	+	protein_coding	23037
chr12	121100319	121100621	chr12:121100319-121100621	302	8.33487	6.70432	0.0484963	down	ENSG00000157782	CABP1	+	protein_coding	9478
chr5	32099186	32100296	chr5:32099186-32100296	1110	8.32013	6.68978	0.048543	down	ENSG00000133401	PDZD2	+	protein_coding	23037
chr2	170661059	170661371	chr2:170661059-170661371	312	8.57734	6.94382	0.0474823	down	ENSG00000138385	SSB	+	protein_coding	6741
chr4	186562212	186563353	chr4:186562212-186563353	1141	8.06111	6.43456	0.049466	down	ENSG00000154556	SORBS2	-	protein_coding	8470
chr2	63899122	63900061	chr2:63899122-63900061	939	8.00691	6.38124	0.0496862	down	ENSG00000143951	WDPCP	-	protein_coding	51057
chr17	66034156	66034346	chr17:66034156-66034346	190	10.3087	8.66381	0.0423643	down	ENSG00000182481	KPNA2	+	protein_coding	3838
chr13	99033057	99035805	chr13:99033057-99035805	2748	8.24407	6.61476	0.0487935	down	ENSG00000152767	FARP1	+	protein_coding	10160
chr5	96104266	96104914	chr5:96104266-96104914	648	9.08437	7.44603	0.0454481	down	ENSG00000164307	ERAP1	-	protein_coding	51752
chr5	96104266	96104914	chr5:96104266-96104914	648	9.08437	7.44603	0.0454481	down	ENSG00000153113	CAST	+	protein_coding	831
chr22	38510096	38511263	chr22:38510096-38511263	1167	8.83757	7.20136	0.0463536	down	ENSG00000184381	PLA2G6	-	protein_coding	8398
chr12	106677203	106677937	chr12:106677203-106677937	734	8.93755	7.30043	0.0459681	down	ENSG00000136026	CKAP4	-	protein_coding	10970
chr7	38612304	38613009	chr7:38612304-38613009	705	9.68276	8.04054	0.0438359	down	ENSG00000078053	AMPH	-	protein_coding	273
chr12	104151596	104153175	chr12:104151596-104153175	1579	8.60192	6.96813	0.0473675	down	ENSG00000136011	STAB2	+	protein_coding	55576
chr1	156807470	156808126	chr1:156807470-156808126	656	9.61794	7.97606	0.0439745	down	ENSG00000198400	NTRK1	+	protein_coding	4914
chr8	38242827	38244017	chr8:38242827-38244017	1190	8.24407	6.61476	0.0487935	down	ENSG00000165046	LETM2	+	protein_coding	137994
chr15	84632152	84632727	chr15:84632152-84632727	575	9.12735	7.48867	0.0453058	down	ENSG00000156218	ADAMTSL3	+	protein_coding	57188
chr11	77588265	77589730	chr11:77588265-77589730	1465	8.4203	6.78865	0.0482377	down	ENSG00000087884	AAMDC	+	protein_coding	28971
chr6	27430060	27430577	chr6:27430060-27430577	517	8.71895	7.0839	0.0468449	down	ENSG00000096654	ZNF184	-	protein_coding	7738
chr8	124944017	124944637	chr8:124944017-124944637	620	10.6643	9.01835	0.0417536	down	ENSG00000214814	FER1L6	+	protein_coding	654463
chr2	24058483	24058801	chr2:24058483-24058801	318	9.02197	7.38413	0.0456627	down	ENSG00000119778	ATAD2B	-	protein_coding	54454
chr15	84204926	84205516	chr15:84204926-84205516	590	8.11335	6.48598	0.0492635	down	ENSG00000140600	SH3GL3	+	protein_coding	6457
chr7	105371134	105371871	chr7:105371134-105371871	737	8.22836	6.59928	0.0488473	down	ENSG00000146776	ATXN7L1	-	protein_coding	222255
chr6	152222026	152222239	chr6:152222026-152222239	213	8.16377	6.53563	0.0490761	down	ENSG00000091831	ESR1	+	protein_coding	2099
chr10	32860010	32860387	chr10:32860010-32860387	377	7.98838	6.36302	0.0497635	down	ENSG00000216937	CCDC7	+	protein_coding	79741
chr10	32860010	32860387	chr10:32860010-32860387	377	7.98838	6.36302	0.0497635	down	ENSG00000150076	C10ORF68	+	protein_coding
chr22	20045876	20046282	chr22:20045876-20046282	406	9.28749	7.64765	0.0448133	down	ENSG00000183597	TANGO2	+	protein_coding	128989
chr5	114510981	114511783	chr5:114510981-114511783	802	8.09615	6.46904	0.0493291	down	ENSG00000152503	TRIM36	-	protein_coding	55521
chr7	17831956	17832528	chr7:17831956-17832528	572	7.98838	6.36302	0.0497635	down	ENSG00000071189	SNX13	-	protein_coding	23161
chr1	49344209	49345006	chr1:49344209-49345006	797	8.60192	6.96813	0.0473675	down	ENSG00000186094	AGBL4	-	protein_coding	84871
chr15	91822064	91822149	chr15:91822064-91822149	85	8.39238	6.76109	0.0483199	down	ENSG00000185518	SV2B	+	protein_coding	9899
chrX	108712520	108713392	chrX:108712520-108713392	872	8.33487	6.70432	0.0484963	down	ENSG00000101890	GUCY2F	-	protein_coding	2986
chr18	32569406	32570155	chr18:32569406-32570155	749	8.0252	6.39923	0.0496109	down	ENSG00000166974	MAPRE2	+	protein_coding	10982
chr3	172351292	172353085	chr3:172351292-172353085	1793	8.57734	6.94382	0.0474823	down	ENSG00000144959	NCEH1	-	protein_coding	57552
chr1	176803203	176803911	chr1:176803203-176803911	708	8.48782	6.85534	0.047915	down	ENSG00000116183	PAPPA2	+	protein_coding	60676
chr15	84479313	84479623	chr15:84479313-84479623	310	8.00691	6.38124	0.0496862	down	ENSG00000156218	ADAMTSL3	+	protein_coding	57188
chr5	19574927	19575603	chr5:19574927-19575603	676	9.66537	8.02324	0.0438723	down	ENSG00000145526	CDH18	-	protein_coding	1016
chr7	151676309	151677081	chr7:151676309-151677081	772	8.88843	7.25175	0.0461545	down	ENSG00000106648	GALNTL5	+	protein_coding	168391
chr16	11063878	11065475	chr16:11063878-11065475	1597	8.0252	6.39923	0.0496109	down	ENSG00000038532	CLEC16A	+	protein_coding	23274
chr5	133971908	133972214	chr5:133971908-133972214	306	10.2281	8.58347	0.0425313	down	ENSG00000152700	SAR1B	-	protein_coding	51128
chrX	19805540	19806113	chrX:19805540-19806113	573	8.21248	6.58363	0.0489024	down	ENSG00000147010	SH3KBP1	-	protein_coding	30011
chr1	93698184	93698426	chr1:93698184-93698426	242	8.00691	6.38124	0.0496862	down	ENSG00000122483	CCDC18	+	protein_coding	343099
chr8	41352587	41352956	chr8:41352587-41352956	369	8.4203	6.78865	0.0482377	down	ENSG00000147533	GOLGA7	+	protein_coding	51125
chr19	43520139	43520360	chr19:43520139-43520360	221	8.83757	7.20136	0.0463536	down	ENSG00000243130	PSG11	-	protein_coding	5680
chr20	53265495	53267079	chr20:53265495-53267079	1584	8.53965	6.90656	0.0476616	down	ENSG00000101134	DOK5	+	protein_coding	55816
chr10	69655637	69656035	chr10:69655637-69656035	398	8.19643	6.56781	0.0489588	down	ENSG00000096717	SIRT1	+	protein_coding	23411
chr18	6961959	6962476	chr18:6961959-6962476	517	9.55637	7.91484	0.0441134	down	ENSG00000101680	LAMA1	-	protein_coding	284217
chr4	143693910	143694516	chr4:143693910-143694516	606	7.9696	6.34457	0.049843	down	ENSG00000109452	INPP4B	-	protein_coding	8821
chr7	146886269	146887292	chr7:146886269-146887292	1023	8.29018	6.66024	0.0486395	down	ENSG00000174469	CNTNAP2	+	protein_coding	26047
chr1	220983061	220983419	chr1:220983061-220983419	358	7.9696	6.34457	0.049843	down	ENSG00000186205	MARC1	+	protein_coding	64757
chr3	138082588	138083569	chr3:138082588-138083569	981	8.36391	6.73298	0.0484062	down	ENSG00000158186	MRAS	+	protein_coding	22808
chr3	196450172	196452357	chr3:196450172-196452357	2185	7.98838	6.36302	0.0497635	down	ENSG00000163964	PIGX	+	protein_coding	54965
chr17	48733376	48733675	chr17:48733376-48733675	299	8.83757	7.20136	0.0463536	down	ENSG00000108846	ABCC3	+	protein_coding	8714
chr17	76717118	76717461	chr17:76717118-76717461	343	8.16377	6.53563	0.0490761	down	ENSG00000108669	CYTH1	-	protein_coding	9267
chr4	6929182	6929719	chr4:6929182-6929719	537	8.44769	6.8157	0.0481168	down	ENSG00000132405	TBC1D14	+	protein_coding	57533
chr11	123061368	123061562	chr11:123061368-123061562	194	8.40641	6.77493	0.0482784	down	ENSG00000166250	CLMP	-	protein_coding	79827
chr8	68240852	68241940	chr8:68240852-68241940	1088	7.95059	6.32587	0.0499251	down	ENSG00000066777	ARFGEF1	-	protein_coding	10565
chr11	3688937	3689697	chr11:3688937-3689697	760	9.02197	7.38413	0.0456627	down	ENSG00000129749	CHRNA10	-	protein_coding	57053
chr17	16225154	16225492	chr17:16225154-16225492	338	8.19643	6.56781	0.0489588	down	ENSG00000108474	PIGL	+	protein_coding	9487
chr14	23500095	23500685	chr14:23500095-23500685	590	8.14716	6.51927	0.049137	down	ENSG00000100804	PSMB5	-	protein_coding	5693
chr15	23000415	23001544	chr15:23000415-23001544	1129	8.21248	6.58363	0.0489024	down	ENSG00000068793	CYFIP1	+	protein_coding	23191
chr7	137405708	137409690	chr7:137405708-137409690	3982	9.84088	8.19787	0.0434931	down	ENSG00000157680	DGKI	-	protein_coding	9162
chr3	150611770	150612695	chr3:150611770-150612695	925	9.08437	7.44603	0.0454481	down	ENSG00000214237	FAM188B2	-	protein_coding	646951
chr3	150611770	150612695	chr3:150611770-150612695	925	9.08437	7.44603	0.0454481	down	ENSG00000260234	RP11-166N6.3	-	protein_coding
chr3	60202834	60204623	chr3:60202834-60204623	1789	8.83757	7.20136	0.0463536	down	ENSG00000189283	FHIT	-	protein_coding	2272
chr8	14930287	14931262	chr8:14930287-14931262	975	7.9696	6.34457	0.049843	down	ENSG00000185053	SGCZ	-	protein_coding	137868
chr3	118656056	118657984	chr3:118656056-118657984	1928	8.34947	6.71873	0.0484508	down	ENSG00000144847	IGSF11	-	protein_coding	152404
chr2	86743533	86744651	chr2:86743533-86744651	1118	8.50095	6.86832	0.0478499	down	ENSG00000115561	CHMP3	-	protein_coding	51652
chr2	86743533	86744651	chr2:86743533-86744651	1118	8.50095	6.86832	0.0478499	down	ENSG00000249884	RNF103-CHMP3	-	protein_coding	100526767
chr2	44764801	44765007	chr2:44764801-44765007	206	8.21248	6.58363	0.0489024	down	ENSG00000143919	CAMKMT	+	protein_coding	79823
chr2	138396810	138398301	chr2:138396810-138398301	1491	8.18019	6.55181	0.0490166	down	ENSG00000144229	THSD7B	+	protein_coding	80731
chr19	3892800	3893296	chr19:3892800-3893296	496	8.14716	6.51927	0.049137	down	ENSG00000167654	ATCAY	+	protein_coding	85300
chr5	59189958	59190705	chr5:59189958-59190705	747	8.74125	7.10598	0.0467497	down	ENSG00000113448	PDE4D	-	protein_coding	5144
chr4	48826290	48826956	chr4:48826290-48826956	666	8.47456	6.84225	0.0479811	down	ENSG00000109180	OCIAD1	+	protein_coding	54940
chr3	101210802	101211314	chr3:101210802-101211314	512	9.60583	7.96402	0.0440012	down	ENSG00000138468	SENP7	-	protein_coding	57337
chr9	113316855	113318761	chr9:113316855-113318761	1906	8.9181	7.28116	0.0460412	down	ENSG00000165124	SVEP1	-	protein_coding	79987
chr2	230100651	230100995	chr2:230100651-230100995	344	8.06111	6.43456	0.049466	down	ENSG00000153823	PID1	-	protein_coding	55022
chr21	34094085	34095122	chr21:34094085-34095122	1037	8.46119	6.82903	0.0480484	down	ENSG00000159082	SYNJ1	-	protein_coding	8867
chr4	151842790	151843099	chr4:151842790-151843099	309	8.40641	6.77493	0.0482784	down	ENSG00000198589	LRBA	-	protein_coding	987
chr1	167314824	167315548	chr1:167314824-167315548	724	8.13036	6.50272	0.0491995	down	ENSG00000143190	POU2F1	+	protein_coding	5451
chr14	100737055	100737575	chr14:100737055-100737575	520	10.6408	8.99488	0.0417879	down	ENSG00000100811	YY1	+	protein_coding	7528
chr12	117726899	117727828	chr12:117726899-117727828	929	8.80617	7.17027	0.04648	down	ENSG00000089250	NOS1	-	protein_coding	4842
chr5	173625191	173625756	chr5:173625191-173625756	565	8.34947	6.71873	0.0484508	down	ENSG00000170091	NSG2	+	protein_coding
chr1	179984503	179985965	chr1:179984503-179985965	1462	8.00691	6.38124	0.0496862	down	ENSG00000135837	CEP350	+	protein_coding	9857
chr5	112852628	112853220	chr5:112852628-112853220	592	8.24407	6.61476	0.0487935	down	ENSG00000047188	YTHDC2	+	protein_coding	64848
chr11	77921456	77921839	chr11:77921456-77921839	383	8.43406	6.80224	0.0481865	down	ENSG00000118369	USP35	+	protein_coding	57558
chr14	91828986	91829245	chr14:91828986-91829245	259	8.21248	6.58363	0.0489024	down	ENSG00000015133	CCDC88C	-	protein_coding	440193
chr15	99354011	99354309	chr15:99354011-99354309	298	8.75228	7.1169	0.0467031	down	ENSG00000140443	IGF1R	+	protein_coding	3480
chr7	151550018	151552001	chr7:151550018-151552001	1983	8.16377	6.53563	0.0490761	down	ENSG00000106617	PRKAG2	-	protein_coding	51422
chr16	15855203	15855554	chr16:15855203-15855554	351	9.48547	7.84435	0.0442832	down	ENSG00000133392	MYH11	-	protein_coding	4629
chr17	42068548	42068717	chr17:42068548-42068717	169	8.43406	6.80224	0.0481865	down	ENSG00000131096	PYY	-	protein_coding	5697
chr2	43502276	43502478	chr2:43502276-43502478	202	8.46119	6.82903	0.0480484	down	ENSG00000115970	THADA	-	protein_coding	63892
chr6	71298698	71298992	chr6:71298698-71298992	294	8.09615	6.46904	0.0493291	down	ENSG00000154079	C6orf57	+	protein_coding
chr10	126842033	126843390	chr10:126842033-126843390	1357	8.57734	6.94382	0.0474823	down	ENSG00000175029	CTBP2	-	protein_coding	1488
chr17	9482910	9483135	chr17:9482910-9483135	225	9.46551	7.82451	0.0443327	down	ENSG00000166596	WDR16	+	protein_coding
chr1	94507347	94509015	chr1:94507347-94509015	1668	8.27498	6.64524	0.0486896	down	ENSG00000198691	ABCA4	-	protein_coding	24
chr13	73492810	73493096	chr13:73492810-73493096	286	8.58968	6.95602	0.0474245	down	ENSG00000083535	PIBF1	+	protein_coding	10464
chr9	17779165	17779814	chr9:17779165-17779814	649	7.98838	6.36302	0.0497635	down	ENSG00000107295	SH3GL2	+	protein_coding	6456
chr7	97999522	97999999	chr7:97999522-97999999	477	10.0294	8.38557	0.0429905	down	ENSG00000006453	BAIAP2L1	-	protein_coding	55971
chr1	237044838	237045530	chr1:237044838-237045530	692	8.73014	7.09499	0.0467969	down	ENSG00000116984	MTR	+	protein_coding	4548
chr11	131694079	131694606	chr11:131694079-131694606	527	7.98838	6.36302	0.0497635	down	ENSG00000182667	NTM	+	protein_coding	50863
chr8	145708080	145708309	chr8:145708080-145708309	229	9.13579	7.49705	0.0452783	down	ENSG00000160972	PPP1R16A	+	protein_coding	84988
chr1	112205404	112206203	chr1:112205404-112206203	799	8.60192	6.96813	0.0473675	down	ENSG00000116473	RAP1A	+	protein_coding	5906
chr16	12068781	12069215	chr16:12068781-12069215	434	8.56488	6.9315	0.0475411	down	ENSG00000234719	RP11-166B2.1	-	protein_coding
chr6	80246939	80247252	chr6:80246939-80247252	313	8.99438	7.35677	0.0457607	down	ENSG00000135338	LCA5	-	protein_coding	167691
chr6	15315940	15316636	chr6:15315940-15316636	696	8.19643	6.56781	0.0489588	down	ENSG00000008083	JARID2	+	protein_coding	3720
chr2	61423805	61424160	chr2:61423805-61424160	355	9.20162	7.56238	0.0450701	down	ENSG00000115464	USP34	-	protein_coding	9736
chr11	69064352	69064968	chr11:69064352-69064968	616	8.27498	6.64524	0.0486896	down	ENSG00000172927	MYEOV	+	protein_coding	26579
chr7	19738151	19738312	chr7:19738151-19738312	161	8.36391	6.73298	0.0484062	down	ENSG00000105849	TWISTNB	-	protein_coding	221830
chr21	47883802	47884147	chr21:47883802-47884147	345	10.3744	8.72929	0.0422365	down	ENSG00000160305	DIP2A	+	protein_coding	23181
chr4	810803	811930	chr4:810803-811930	1127	8.60192	6.96813	0.0473675	down	ENSG00000168993	CPLX1	-	protein_coding	10815
chr4	85749972	85752375	chr4:85749972-85752375	2403	8.95674	7.31946	0.0458972	down	ENSG00000163625	WDFY3	-	protein_coding	23001
chr7	88911384	88911714	chr7:88911384-88911714	330	9.27989	7.6401	0.0448354	down	ENSG00000182348	ZNF804B	+	protein_coding	219578
chr16	72046366	72047060	chr16:72046366-72047060	694	9.04008	7.40209	0.0455993	down	ENSG00000102967	DHODH	+	protein_coding	1723
chr14	100023439	100024199	chr14:100023439-100024199	760	8.16377	6.53563	0.0490761	down	ENSG00000205476	CCDC85C	-	protein_coding	317762
chr2	68438117	68438858	chr2:68438117-68438858	741	7.9696	6.34457	0.049843	down	ENSG00000273398	RP11-474G23.1	-	protein_coding
chr2	68438117	68438858	chr2:68438117-68438858	741	7.9696	6.34457	0.049843	down	ENSG00000221823	PPP3R1	-	protein_coding	5534
chr2	155089474	155089556	chr2:155089474-155089556	82	7.98838	6.36302	0.0497635	down	ENSG00000144278	GALNT13	+	protein_coding	114805
chr17	35554927	35556097	chr17:35554927-35556097	1170	11.0399	9.39305	0.0413114	down	ENSG00000132142	ACACA	-	protein_coding	31
chr6	167772952	167773702	chr6:167772952-167773702	750	9.47219	7.83115	0.0443161	down	ENSG00000120440	TTLL2	+	protein_coding	83887
chr6	167772952	167773702	chr6:167772952-167773702	750	9.47219	7.83115	0.0443161	down	ENSG00000203690	TCP10	-	protein_coding	6953
chr3	24415887	24419394	chr3:24415887-24419394	3507	9.29505	7.65515	0.0447916	down	ENSG00000151090	THRB	-	protein_coding	7068
chr3	179285982	179286348	chr3:179285982-179286348	366	7.98838	6.36302	0.0497635	down	ENSG00000136518	ACTL6A	+	protein_coding	86
chr7	36952956	36954364	chr7:36952956-36954364	1408	8.55232	6.91909	0.0476009	down	ENSG00000155849	ELMO1	-	protein_coding	9844
chr10	21344284	21345811	chr10:21344284-21345811	1527	7.9696	6.34457	0.049843	down	ENSG00000078114	NEBL	-	protein_coding	10529
chr9	87317337	87318737	chr9:87317337-87318737	1400	8.00691	6.38124	0.0496862	down	ENSG00000148053	NTRK2	+	protein_coding	4915
chr19	17663379	17663544	chr19:17663379-17663544	165	8.40641	6.77493	0.0482784	down	ENSG00000167483	FAM129C	+	protein_coding	199786
chr17	1360654	1361336	chr17:1360654-1361336	682	8.2596	6.63008	0.048741	down	ENSG00000167193	CRK	-	protein_coding	1398
chrX	123150404	123151004	chrX:123150404-123151004	600	8.21248	6.58363	0.0489024	down	ENSG00000101972	STAG2	+	protein_coding	10735
chr17	72254157	72254558	chr17:72254157-72254558	401	9.20964	7.57035	0.0450454	down	ENSG00000141540	TTYH2	+	protein_coding	94015
chr9	97877842	97879427	chr9:97877842-97879427	1585	9.14419	7.50538	0.0452511	down	ENSG00000158169	FANCC	-	protein_coding	2176
chr11	84337080	84338938	chr11:84337080-84338938	1858	8.27498	6.64524	0.0486896	down	ENSG00000150672	DLG2	-	protein_coding	1740
chr3	49891963	49892579	chr3:49891963-49892579	616	8.85813	7.22173	0.0462723	down	ENSG00000183763	TRAIP	-	protein_coding	10293
chrX	65426269	65426815	chrX:65426269-65426815	546	8.07874	6.4519	0.0493965	down	ENSG00000089472	HEPH	+	protein_coding	9843
chr11	100984123	100984374	chr11:100984123-100984374	251	8.60192	6.96813	0.0473675	down	ENSG00000082175	PGR	-	protein_coding	5241
chr11	102357065	102359838	chr11:102357065-102359838	2773	8.95674	7.31946	0.0458972	down	ENSG00000255482	RP11-315O6.2	+	protein_coding
chr19	2596397	2597555	chr19:2596397-2597555	1158	9.16908	7.53009	0.0451717	down	ENSG00000176533	GNG7	-	protein_coding	2788
chr4	121689098	121689656	chr4:121689098-121689656	558	8.50095	6.86832	0.0478499	down	ENSG00000138738	PRDM5	-	protein_coding	11107
chr3	40437750	40438300	chr3:40437750-40438300	550	9.16908	7.53009	0.0451717	down	ENSG00000168032	ENTPD3	+	protein_coding	956
chr8	30582310	30583159	chr8:30582310-30583159	849	8.0252	6.39923	0.0496109	down	ENSG00000104687	GSR	-	protein_coding	2936
chr3	44920000	44920275	chr3:44920000-44920275	275	8.80617	7.17027	0.04648	down	ENSG00000163810	TGM4	+	protein_coding	7047
chr15	48032836	48035465	chr15:48032836-48035465	2629	8.37822	6.7471	0.0483626	down	ENSG00000137872	SEMA6D	+	protein_coding	80031
chr6	15445601	15445970	chr6:15445601-15445970	369	8.06111	6.43456	0.049466	down	ENSG00000008083	JARID2	+	protein_coding	3720
chr17	44088502	44088848	chr17:44088502-44088848	346	8.74125	7.10598	0.0467497	down	ENSG00000186868	MAPT	+	protein_coding	4137
chr17	29234775	29235174	chr17:29234775-29235174	399	8.94718	7.30998	0.0459324	down	ENSG00000184060	ADAP2	+	protein_coding	55803
chr6	111108541	111109088	chr6:111108541-111109088	547	8.40641	6.77493	0.0482784	down	ENSG00000155111	CDK19	-	protein_coding	23097
chr6	37974011	37974736	chr6:37974011-37974736	725	8.88843	7.25175	0.0461545	down	ENSG00000156639	ZFAND3	+	protein_coding	60685
chr4	20941951	20942480	chr4:20941951-20942480	529	8.46119	6.82903	0.0480484	down	ENSG00000185774	KCNIP4	-	protein_coding	80333
chr11	84335946	84336453	chr11:84335946-84336453	507	8.21248	6.58363	0.0489024	down	ENSG00000150672	DLG2	-	protein_coding	1740
chr11	100996259	100997060	chr11:100996259-100997060	801	8.78486	7.14916	0.0465674	down	ENSG00000082175	PGR	-	protein_coding	5241
chr15	29277987	29278862	chr15:29277987-29278862	875	10.305	8.66009	0.0423718	down	ENSG00000034053	APBA2	+	protein_coding	321
chr11	48014999	48015565	chr11:48014999-48015565	566	8.24407	6.61476	0.0487935	down	ENSG00000149177	PTPRJ	+	protein_coding	5795
chr2	46790757	46791333	chr2:46790757-46791333	576	8.04327	6.417	0.0495375	down	ENSG00000119729	RHOQ	+	protein_coding	23433
chr7	1173255	1173598	chr7:1173255-1173598	343	7.9696	6.34457	0.049843	down	ENSG00000146540	C7orf50	-	protein_coding	84310
chr2	179170638	179171571	chr2:179170638-179171571	933	9.05796	7.41982	0.0455377	down	ENSG00000079156	OSBPL6	+	protein_coding	114880
chr5	38424808	38425460	chr5:38424808-38425460	652	7.98838	6.36302	0.0497635	down	ENSG00000164318	EGFLAM	+	protein_coding	133584
chr5	138746923	138747293	chr5:138746923-138747293	370	8.71895	7.0839	0.0468449	down	ENSG00000170464	DNAJC18	-	protein_coding	202052
chr19	39851893	39852555	chr19:39851893-39852555	662	8.14716	6.51927	0.049137	down	ENSG00000179134	SAMD4B	+	protein_coding	55095
chr11	77568660	77569024	chr11:77568660-77569024	364	8.67327	7.0387	0.0470445	down	ENSG00000087884	AAMDC	+	protein_coding	28971
chr12	104151595	104153075	chr12:104151595-104153075	1480	8.60192	6.96813	0.0473675	down	ENSG00000136011	STAB2	+	protein_coding	55576
chrX	71345844	71346534	chrX:71345844-71346534	690	8.95674	7.31946	0.0458972	down	ENSG00000204131	NHSL2	+	protein_coding	340527
chr15	77777244	77777968	chr15:77777244-77777968	724	8.37822	6.7471	0.0483626	down	ENSG00000140382	HMG20A	+	protein_coding	10363
chr4	13598504	13599160	chr4:13598504-13599160	656	9.04008	7.40209	0.0455993	down	ENSG00000038219	BOD1L1	-	protein_coding	259282
chr8	22859933	22861643	chr8:22859933-22861643	1710	9.14419	7.50538	0.0452511	down	ENSG00000008853	RHOBTB2	+	protein_coding	23221
chr11	47491815	47492599	chr11:47491815-47492599	784	8.84789	7.21158	0.0463127	down	ENSG00000149187	CELF1	-	protein_coding	10658
chr16	4125057	4125283	chr16:4125057-4125283	226	8.18019	6.55181	0.0490166	down	ENSG00000162104	ADCY9	-	protein_coding	115
chr17	1093978	1094623	chr17:1093978-1094623	645	8.50095	6.86832	0.0478499	down	ENSG00000159842	ABR	-	protein_coding	29
chr4	7847996	7848612	chr4:7847996-7848612	616	8.22836	6.59928	0.0488473	down	ENSG00000196526	AFAP1	-	protein_coding	60312
chr16	70437399	70437603	chr16:70437399-70437603	204	8.9181	7.28116	0.0460412	down	ENSG00000157350	ST3GAL2	-	protein_coding	6483
chr15	44199771	44199986	chr15:44199771-44199986	215	8.9181	7.28116	0.0460412	down	ENSG00000171877	FRMD5	-	protein_coding	84978
chr8	9579296	9579554	chr8:9579296-9579554	258	8.6261	6.99204	0.0472564	down	ENSG00000173273	TNKS	+	protein_coding	8658
chr6	37989568	37990526	chr6:37989568-37990526	958	9.10172	7.46324	0.0453902	down	ENSG00000156639	ZFAND3	+	protein_coding	60685
chr21	36049974	36050775	chr21:36049974-36050775	801	9.31749	7.67744	0.0447276	down	ENSG00000159212	CLIC6	+	protein_coding	54102
chr14	30641028	30645006	chr14:30641028-30645006	3978	8.94718	7.30998	0.0459324	down	ENSG00000184304	PRKD1	-	protein_coding	5587
chr3	47370467	47370891	chr3:47370467-47370891	424	7.95059	6.32587	0.0499251	down	ENSG00000114648	KLHL18	+	protein_coding	23276
chr19	34706995	34707284	chr19:34706995-34707284	289	8.74125	7.10598	0.0467497	down	ENSG00000257103	LSM14A	+	protein_coding	26065
chr3	37101818	37102111	chr3:37101818-37102111	293	8.58968	6.95602	0.0474245	down	ENSG00000076242	MLH1	+	protein_coding	4292
chr3	37101818	37102111	chr3:37101818-37102111	293	8.58968	6.95602	0.0474245	down	ENSG00000093167	LRRFIP2	-	protein_coding	9209
chr4	177169336	177170904	chr4:177169336-177170904	1568	9.05796	7.41982	0.0455377	down	ENSG00000164122	ASB5	-	protein_coding	140458
chr8	103889337	103891541	chr8:103889337-103891541	2204	8.30523	6.67508	0.0485907	down	ENSG00000155096	AZIN1	-	protein_coding	51582
chr8	103889337	103891541	chr8:103889337-103891541	2204	8.30523	6.67508	0.0485907	down	ENSG00000253320	KB-1507C5.2	+	protein_coding
chr9	73516475	73517262	chr9:73516475-73517262	787	8.30523	6.67508	0.0485907	down	ENSG00000083067	TRPM3	-	protein_coding	80036
chr10	24428855	24429520	chr10:24428855-24429520	665	8.76322	7.12773	0.0466572	down	ENSG00000120549	KIAA1217	+	protein_coding	56243
chr3	171788571	171789877	chr3:171788571-171789877	1306	9.00363	7.36595	0.0457276	down	ENSG00000075420	FNDC3B	+	protein_coding	64778
chr7	132734646	132735971	chr7:132734646-132735971	1325	9.28749	7.64765	0.0448133	down	ENSG00000106554	CHCHD3	-	protein_coding	54927
chr2	180605791	180606384	chr2:180605791-180606384	593	8.46119	6.82903	0.0480484	down	ENSG00000144331	ZNF385B	-	protein_coding	151126
chr9	40834404	40834721	chr9:40834404-40834721	317	8.04327	6.417	0.0495375	down	ENSG00000196409	ZNF658	-	protein_coding	26149
chr18	10781956	10782447	chr18:10781956-10782447	491	10.2477	8.60301	0.0424897	down	ENSG00000154864	PIEZO2	-	protein_coding	63895
chr2	46267639	46268239	chr2:46267639-46268239	600	8.89839	7.26162	0.0461162	down	ENSG00000171132	PRKCE	+	protein_coding	5581
chr4	22427786	22429609	chr4:22427786-22429609	1823	9.16908	7.53009	0.0451717	down	ENSG00000152990	GPR125	-	protein_coding
chr19	55504167	55504548	chr19:55504167-55504548	381	8.33487	6.70432	0.0484963	down	ENSG00000022556	NLRP2	+	protein_coding	55655
chr20	18472701	18473838	chr20:18472701-18473838	1137	8.21248	6.58363	0.0489024	down	ENSG00000089050	RBBP9	-	protein_coding	10741
chr12	132420217	132420637	chr12:132420217-132420637	420	8.8784	7.24181	0.0461932	down	ENSG00000177192	PUS1	+	protein_coding	80324
chr4	54629959	54630318	chr4:54629959-54630318	359	8.06111	6.43456	0.049466	down	ENSG00000145216	FIP1L1	+	protein_coding	81608
chr12	66765230	66765782	chr12:66765230-66765782	552	8.53965	6.90656	0.0476616	down	ENSG00000155974	GRIP1	-	protein_coding	23426
chr16	28132721	28134083	chr16:28132721-28134083	1362	8.39238	6.76109	0.0483199	down	ENSG00000169180	XPO6	-	protein_coding	23214
chr2	242161068	242161354	chr2:242161068-242161354	286	9.69424	8.05196	0.0438123	down	ENSG00000146205	ANO7	+	protein_coding	50636
chrX	24227080	24228124	chrX:24227080-24228124	1044	9.23344	7.59397	0.044973	down	ENSG00000005889	ZFX	+	protein_coding	7543
chr3	160066916	160067299	chr3:160066916-160067299	383	8.63804	7.00385	0.0472022	down	ENSG00000248710	RP11-432B6.3	-	protein_coding
chr3	160066916	160067299	chr3:160066916-160067299	383	8.63804	7.00385	0.0472022	down	ENSG00000068885	IFT80	-	protein_coding	57560
chr3	108299401	108299759	chr3:108299401-108299759	358	8.11335	6.48598	0.0492635	down	ENSG00000163507	KIAA1524	-	protein_coding	57650
chr8	4695520	4695785	chr8:4695520-4695785	265	7.95059	6.32587	0.0499251	down	ENSG00000183117	CSMD1	-	protein_coding	64478
chr18	11833826	11835449	chr18:11833826-11835449	1623	8.44769	6.8157	0.0481168	down	ENSG00000141404	GNAL	+	protein_coding	2774
chr3	61744757	61745552	chr3:61744757-61745552	795	8.43406	6.80224	0.0481865	down	ENSG00000144724	PTPRG	+	protein_coding	5793
chr10	62195586	62195811	chr10:62195586-62195811	225	8.24407	6.61476	0.0487935	down	ENSG00000151150	ANK3	-	protein_coding	288
chr12	104862353	104864035	chr12:104862353-104864035	1682	8.50095	6.86832	0.0478499	down	ENSG00000171310	CHST11	+	protein_coding	50515
chr9	72518055	72519957	chr9:72518055-72519957	1902	8.24407	6.61476	0.0487935	down	ENSG00000204711	C9orf135	+	protein_coding	138255
chr17	25929520	25929934	chr17:25929520-25929934	414	9.20964	7.57035	0.0450454	down	ENSG00000141068	KSR1	+	protein_coding	8844
chr2	45749232	45750344	chr2:45749232-45750344	1112	8.68482	7.05014	0.0469935	down	ENSG00000068784	SRBD1	-	protein_coding	55133
chr2	109582608	109583480	chr2:109582608-109583480	872	8.27498	6.64524	0.0486896	down	ENSG00000135960	EDAR	-	protein_coding	10913
chr12	56418620	56418911	chr12:56418620-56418911	291	8.06111	6.43456	0.049466	down	ENSG00000123411	IKZF4	+	protein_coding	64375
chr8	106036391	106036988	chr8:106036391-106036988	597	8.55232	6.91909	0.0476009	down	ENSG00000253350	RP11-127H5.1	+	protein_coding
chr12	26325097	26326277	chr12:26325097-26326277	1180	8.11335	6.48598	0.0492635	down	ENSG00000123096	SSPN	+	protein_coding	8082
chr9	131730274	131730992	chr9:131730274-131730992	718	9.88662	8.24341	0.0433648	down	ENSG00000095319	NUP188	+	protein_coding	23511
chr2	141463871	141464532	chr2:141463871-141464532	661	9.43162	7.79083	0.0444192	down	ENSG00000168702	LRP1B	-	protein_coding	53353
chr15	23929613	23932337	chr15:23929613-23932337	2724	8.63804	7.00385	0.0472022	down	ENSG00000182636	NDN	-	protein_coding	4692
chr16	69300986	69301605	chr16:69300986-69301605	619	8.34947	6.71873	0.0484508	down	ENSG00000168807	SNTB2	+	protein_coding	6645
chr5	138585013	138585371	chr5:138585013-138585371	358	8.51397	6.88118	0.0477861	down	ENSG00000120725	SIL1	-	protein_coding	64374
chr9	101317966	101318732	chr9:101317966-101318732	766	8.22836	6.59928	0.0488473	down	ENSG00000136928	GABBR2	-	protein_coding	9568
chr10	93220806	93222673	chr10:93220806-93222673	1867	8.70766	7.07274	0.0468937	down	ENSG00000165338	HECTD2	+	protein_coding	143279
chr6	65592264	65592691	chr6:65592264-65592691	427	8.36391	6.73298	0.0484062	down	ENSG00000188107	EYS	-	protein_coding	346007
chr6	148785247	148786027	chr6:148785247-148786027	780	8.29018	6.66024	0.0486395	down	ENSG00000111961	SASH1	+	protein_coding	23328
chr1	175629117	175629811	chr1:175629117-175629811	694	8.19643	6.56781	0.0489588	down	ENSG00000116147	TNR	-	protein_coding	7143
chr11	115256802	115258091	chr11:115256802-115258091	1289	9.11031	7.47176	0.0453617	down	ENSG00000182985	CADM1	-	protein_coding	23705
chrX	106014600	106014838	chrX:106014600-106014838	238	8.6261	6.99204	0.0472564	down	ENSG00000133135	RNF128	+	protein_coding	79589
chr9	115991505	115992562	chr9:115991505-115992562	1057	8.52687	6.89393	0.0477234	down	ENSG00000136868	SLC31A1	+	protein_coding	1317
chr1	20082261	20083251	chr1:20082261-20083251	990	8.22836	6.59928	0.0488473	down	ENSG00000162542	TMCO4	-	protein_coding	255104
chr7	101829731	101830084	chr7:101829731-101830084	353	8.79555	7.15975	0.0465234	down	ENSG00000257923	CUX1	+	protein_coding	1523
chr1	28107402	28107632	chr1:28107402-28107632	230	9.29505	7.65515	0.0447916	down	ENSG00000117758	STX12	+	protein_coding	23673
chr5	37167542	37168142	chr5:37167542-37168142	600	8.98506	7.34753	0.0457942	down	ENSG00000197603	C5orf42	-	protein_coding	65250
chr1	29621605	29621993	chr1:29621605-29621993	388	9.08437	7.44603	0.0454481	down	ENSG00000060656	PTPRU	+	protein_coding	10076
chr2	167753672	167755264	chr2:167753672-167755264	1592	8.58968	6.95602	0.0474245	down	ENSG00000163092	XIRP2	+	protein_coding	129446
chr12	53598290	53601039	chr12:53598290-53601039	2749	7.95059	6.32587	0.0499251	down	ENSG00000139626	ITGB7	-	protein_coding	3695
chr17	80968756	80970507	chr17:80968756-80970507	1751	8.48782	6.85534	0.047915	down	ENSG00000175711	B3GNTL1	-	protein_coding	146712
chr10	104791782	104792328	chr10:104791782-104792328	546	9.40392	7.76331	0.0444914	down	ENSG00000148842	CNNM2	+	protein_coding	54805
chr10	7441251	7442101	chr10:7441251-7442101	850	8.6261	6.99204	0.0472564	down	ENSG00000198879	SFMBT2	-	protein_coding	57713
chr4	95172735	95173133	chr4:95172735-95173133	398	8.75228	7.1169	0.0467031	down	ENSG00000163104	SMARCAD1	+	protein_coding	56916
chr1	95490924	95491511	chr1:95490924-95491511	587	8.9181	7.28116	0.0460412	down	ENSG00000172339	ALG14	-	protein_coding	199857
chr19	3393404	3393736	chr19:3393404-3393736	332	9.56265	7.92108	0.0440989	down	ENSG00000141905	NFIC	+	protein_coding	4782
chr5	67582598	67583945	chr5:67582598-67583945	1347	8.36391	6.73298	0.0484062	down	ENSG00000145675	PIK3R1	+	protein_coding	5295
chr9	95079678	95080382	chr9:95079678-95080382	704	8.07874	6.4519	0.0493965	down	ENSG00000198000	NOL8	-	protein_coding	55035
chr16	21980461	21981656	chr16:21980461-21981656	1195	8.67327	7.0387	0.0470445	down	ENSG00000140740	UQCRC2	+	protein_coding	7385
chr19	50026187	50026694	chr19:50026187-50026694	507	11.0218	9.37498	0.0413283	down	ENSG00000104870	FCGRT	+	protein_coding	2217
chr19	7418178	7418415	chr19:7418178-7418415	237	7.98838	6.36302	0.0497635	down	ENSG00000263264	CTB-133G6.1	+	protein_coding
chr4	21911400	21911612	chr4:21911400-21911612	212	8.19643	6.56781	0.0489588	down	ENSG00000185774	KCNIP4	-	protein_coding	80333
chr17	38192204	38192666	chr17:38192204-38192666	462	8.19643	6.56781	0.0489588	down	ENSG00000008838	MED24	-	protein_coding	9862
chr12	50956525	50958264	chr12:50956525-50958264	1739	8.06111	6.43456	0.049466	down	ENSG00000066084	DIP2B	+	protein_coding	57609
chr2	24259121	24260012	chr2:24259121-24260012	891	9.69994	8.05763	0.0438007	down	ENSG00000163026	C2orf44	-	protein_coding	80304
chr2	24259121	24260012	chr2:24259121-24260012	891	9.69994	8.05763	0.0438007	down	ENSG00000205639	MFSD2B	+	protein_coding	388931
chr8	124094753	124095737	chr8:124094753-124095737	984	9.23344	7.59397	0.044973	down	ENSG00000156787	TBC1D31	+	protein_coding	93594
chr3	48877796	48878161	chr3:48877796-48878161	365	8.69629	7.06148	0.0469432	down	ENSG00000114302	PRKAR2A	-	protein_coding	5576
chr11	34167258	34170039	chr11:34167258-34170039	2781	7.98838	6.36302	0.0497635	down	ENSG00000135372	NAT10	+	protein_coding	55226
chrX	103350392	103350771	chrX:103350392-103350771	379	7.95059	6.32587	0.0499251	down	ENSG00000176274	SLC25A53	-	protein_coding	401612
chr10	184379	185427	chr10:184379-185427	1048	8.07874	6.4519	0.0493965	down	ENSG00000015171	ZMYND11	+	protein_coding	10771
chr2	111538334	111538565	chr2:111538334-111538565	231	8.57734	6.94382	0.0474823	down	ENSG00000153093	ACOXL	+	protein_coding	55289
chr1	11588225	11590531	chr1:11588225-11590531	2306	7.9696	6.34457	0.049843	down	ENSG00000204624	PTCHD2	+	protein_coding
chr5	126340736	126341115	chr5:126340736-126341115	379	7.9696	6.34457	0.049843	down	ENSG00000173926	MARCH3	-	protein_coding	115123
chr9	97818649	97820850	chr9:97818649-97820850	2201	9.02197	7.38413	0.0456627	down	ENSG00000148120	C9orf3	+	protein_coding	84909
chr7	143047930	143048295	chr7:143047930-143048295	365	8.32013	6.68978	0.048543	down	ENSG00000188037	CLCN1	+	protein_coding	1180
chr3	185145439	185146537	chr3:185145439-185146537	1098	8.76322	7.12773	0.0466572	down	ENSG00000073803	MAP3K13	+	protein_coding	9175
chr22	33827572	33828721	chr22:33827572-33828721	1149	8.14716	6.51927	0.049137	down	ENSG00000133424	LARGE	-	protein_coding	9215
chr2	152217840	152218097	chr2:152217840-152218097	257	8.30523	6.67508	0.0485907	down	ENSG00000123610	TNFAIP6	+	protein_coding	7130
chr3	10144118	10144439	chr3:10144118-10144439	321	10.5709	8.92518	0.041895	down	ENSG00000163705	FANCD2OS	-	protein_coding	115795
chr10	75341886	75342527	chr10:75341886-75342527	641	7.9696	6.34457	0.049843	down	ENSG00000166348	USP54	-	protein_coding	159195
chr6	100987605	100988247	chr6:100987605-100988247	642	9.43162	7.79083	0.0444192	down	ENSG00000112249	ASCC3	-	protein_coding	10973
chr19	4105354	4105621	chr19:4105354-4105621	267	8.13036	6.50272	0.0491995	down	ENSG00000126934	MAP2K2	-	protein_coding	5605
chr7	7701293	7701674	chr7:7701293-7701674	381	9.04904	7.41098	0.0455683	down	ENSG00000106399	RPA3	-	protein_coding	6119
chr7	7701293	7701674	chr7:7701293-7701674	381	9.04904	7.41098	0.0455683	down	ENSG00000219545	RPA3-AS1	+	protein_coding
chr22	23611508	23611834	chr22:23611508-23611834	326	8.0252	6.39923	0.0496109	down	ENSG00000186716	BCR	+	protein_coding	613
chr11	36453109	36453804	chr11:36453109-36453804	695	9.07562	7.43735	0.0454776	down	ENSG00000135362	PRR5L	+	protein_coding	79899
chr6	83660145	83660909	chr6:83660145-83660909	764	9.08437	7.44603	0.0454481	down	ENSG00000118420	UBE3D	-	protein_coding	90025
chr10	127448339	127448717	chr10:127448339-127448717	378	8.85813	7.22173	0.0462723	down	ENSG00000107938	EDRF1	+	protein_coding	26098
chr2	135214135	135214807	chr2:135214135-135214807	672	9.39692	7.75634	0.04451	down	ENSG00000152128	TMEM163	-	protein_coding	81615
chr10	87885555	87885915	chr10:87885555-87885915	360	8.13036	6.50272	0.0491995	down	ENSG00000182771	GRID1	-	protein_coding	2894
chr5	139913431	139914531	chr5:139913431-139914531	1100	8.2596	6.63008	0.048741	down	ENSG00000131503	ANKHD1	+	protein_coding	54882
chr5	139913431	139914531	chr5:139913431-139914531	1100	8.2596	6.63008	0.048741	down	ENSG00000254996	ANKHD1-EIF4EBP3	+	protein_coding	404734
chr11	46648843	46649131	chr11:46648843-46649131	288	9.46551	7.82451	0.0443327	down	ENSG00000175224	ATG13	+	protein_coding	9776
chr1	179984504	179985964	chr1:179984504-179985964	1460	8.00691	6.38124	0.0496862	down	ENSG00000135837	CEP350	+	protein_coding	9857
chr5	93602213	93602366	chr5:93602213-93602366	153	8.2596	6.63008	0.048741	down	ENSG00000185261	KIAA0825	-	protein_coding	285600
chr7	5237733	5238494	chr7:5237733-5238494	761	8.16377	6.53563	0.0490761	down	ENSG00000157954	WIPI2	+	protein_coding	26100
chr2	236621957	236622832	chr2:236621957-236622832	875	8.69629	7.06148	0.0469432	down	ENSG00000157985	AGAP1	+	protein_coding	116987
chr1	45022691	45022929	chr1:45022691-45022929	238	8.32013	6.68978	0.048543	down	ENSG00000187147	RNF220	+	protein_coding	55182
chr11	77308514	77308922	chr11:77308514-77308922	408	8.64988	7.01556	0.0471488	down	ENSG00000178301	AQP11	+	protein_coding	282679
chr11	77308514	77308922	chr11:77308514-77308922	408	8.64988	7.01556	0.0471488	down	ENSG00000074201	CLNS1A	-	protein_coding	1207
chr17	74337505	74337850	chr17:74337505-74337850	345	8.09615	6.46904	0.0493291	down	ENSG00000161542	PRPSAP1	-	protein_coding	5635
chr6	21140891	21141422	chr6:21140891-21141422	531	8.85813	7.22173	0.0462723	down	ENSG00000145996	CDKAL1	+	protein_coding	54901
chr13	100033626	100034686	chr13:100033626-100034686	1060	9.18544	7.54632	0.0451203	down	ENSG00000134882	UBAC2	+	protein_coding	337867

## Sheet: Supplementary table 3
Supplementary Table 3
The optimal hyperparameter of each model
base model	Enet	penalty	mixture	.metric	.estimator	mean	n	std_err	.config	.iter	.best	.bound
		0.307524	0.0298067	bal_accuracy	macro	0.883509	5	0.0154534	Preprocessor1_Model01	0	0.883509	0.868056
	SVM	cost	rbf_sigma	.metric	.estimator	mean	n	std_err	.config	.iter	.best	.bound
		21.9953	0.00013473	bal_accuracy	macro	0.887833	5	0.0121365	Iter11	11	0.902277	0.880895
	KNN	neighbors	.metric	.estimator	mean	n	std_err	.config	.iter	.best	.bound
		15	bal_accuracy	macro	0.881879	5	0.016743	Iter1	1	0.881879	0.865136
	MLP	hidden_units	penalty	epochs	.metric	.estimator	mean	n	std_err	.config	.iter	.best	.bound
		10	0.964046	710	bal_accuracy	macro	0.857677	5	0.0121242	Iter6	6	0.862862	0.851205
	RF	mtry	trees	min_n	.metric	.estimator	mean	n	std_err	.config	.iter	.best	.bound
		2	1396	25	bal_accuracy	macro	0.874866	5	0.00791968	Iter10	10	0.884517	0.864479
	XGBoost	mtry	min_n	tree_depth	learn_rate	loss_reduction	sample_size	.metric	.estimator	mean	n	std_err	.config	.iter	.best	.bound
		8	5	10	0.0336457	0.00218439	0.848628	bal_accuracy	macro	0.871543	5	0.00973499	Iter10	10	0.873989	0.860105
	LightGBM	mtry	trees	min_n	tree_depth	learn_rate	loss_reduction	.metric	.estimator	mean	n	std_err	.config	.iter	.best	.bound
		4	1089	39	5	0.0119373	4.16302910795315e-10	bal_accuracy	macro	0.869226	5	0.00887429	Iter6	6	0.87621	0.862105
	DT	cost_complexity	tree_depth	min_n	.metric	.estimator	mean	n	std_err	.config	.iter	.best	.bound
		0.00386282	15	3	bal_accuracy	macro	0.766797	5	0.0153649	Iter5	5	0.766797	0.751432
meta model	(XGBoost.Enet-stacking-Enet)Enet	penalty	mixture	.metric	.estimator	mean	n	std_err	.config	.iter	.best	.bound
		0.972275	0.0319341	bal_accuracy	macro	0.860924	10	0.00923282	Iter1	1	0.868245	0.859204
